# Supplementary material for: Systematic evaluation of colorectal cancer organoid system by single-cell RNA-Seq analysis
Source: Genome Biol. 2022 Apr 28;23:106. doi: 10.1186/s13059-022-02673-3 (PMC9047329; doi:10.1186/s13059-022-02673-3)
Supplement: Supplementary file 2 — Additional file 2: Table S1. [file 13059_2022_2673_MOESM2_ESM.xlsx]

## Sheet: Sheet1
	Pathological information								Sequencing technology				Culture imformation
Patient id	Sex	Age	Surgeon	AJCC stage	Tunor differentiation level	CEA	Nerve invasion	Lymphovascular invasion	single cell RNA-seq	bulkWGS & scWGS	PBAT	WES	Conditioned medium	Chemical defined medium	Long-term culture
P1	female	45	Ascending colon	IIA	moderately differentiated	1.35	No	No	Yesa	Yesa	No	No	No	Yes	Yes
P2	male	42	Sigmoid colon	IIIB	moderately differentiated	7.85	Yes	Yes	Yesa	No	No	No	No	Yes	No
P3	female	83	Sigmoid colon	IIIB	moderately differentiated	30.2	No	No	Yesa	No	Yesa	Yesa	Yes	Yes	Yes
P4	female	42	Sigmoid colon	IIA	moderately differentiated	3.24	No	No	Yesa	No	No	Yesa	Yes	Yes	Yes
P5	female	53	Sigmoid colon	IIA	moderately differentiated	29.61	Yes	No	Yesa	No	Yesa	No	Yes	Yes (only normal)	No
P6	male	68	Sigmoid colon	I	moderately differentiated	4.67	No	No	Yesa	No	No	No	Yes	Yes	Yes
P7	male	66	Ascending colon	IIIB	moderately differentiated	1.99	No	No	Yesb	No	No	No	Yes	Yes	Yes
P8	male	68	Rectum	IIIB	moderately differentiated	1.43	No	No	No	Yesa	No	No	Yes	No	No
P9	male	56	Sigmoid colon	IIA	moderately differentiated	2.07	No	No	No	No	Yesa	No	Yes	No	No
P10	male	70	Rectum	IV	moderately differentiated	7.46	No	No	No	No	No	Yesa	No	Yes	No
P11	male	68	Sigmoid colon	I	moderately differentiated	3.51	No	No	No	No	No	Yesa	No	Yes	No
									a: sequenced for in vivo cancer; in vivo normal; cancer organoid; normal organoid
									b: sequenced for cancer organoid; normal organoid
