# Supplementary material for: Systematic evaluation of colorectal cancer organoid system by single-cell RNA-Seq analysis
Source: Genome Biol. 2022 Apr 28;23:106. doi: 10.1186/s13059-022-02673-3 (PMC9047329; doi:10.1186/s13059-022-02673-3)
Supplement: Supplementary file 3 — Additional file 3: Table S2. [file 13059_2022_2673_MOESM3_ESM.xlsx]

## Sheet: UMAP_Result
SingleCell	UMAP_1	UMAP_2	Patient	Region	Original	Medium	CellType
P1_C_O2m_rep1_1	-6.61951	0.630394	P1	Tumor	Organoid	Chemical	Epithelial
P1_C_O2m_rep1_2	-6.0828	0.694296	P1	Tumor	Organoid	Chemical	Epithelial
P1_C_O2m_rep1_3	-5.78843	1.06056	P1	Tumor	Organoid	Chemical	Epithelial
P1_C_O2m_rep1_6	-6.4089	0.537742	P1	Tumor	Organoid	Chemical	Epithelial
P1_C_O2m_rep1_7	-5.01176	0.382403	P1	Tumor	Organoid	Chemical	Epithelial
P1_C_O2m_rep1_9	-6.62538	1.1354	P1	Tumor	Organoid	Chemical	Epithelial
P1_C_O2m_rep1_10	-4.33169	0.168394	P1	Tumor	Organoid	Chemical	Epithelial
P1_C_O2m_rep1_11	-4.7816	0.908816	P1	Tumor	Organoid	Chemical	Epithelial
P1_C_O2m_rep1_12	-4.73102	0.842764	P1	Tumor	Organoid	Chemical	Epithelial
P1_C_O2m_rep1_13	-5.7962	0.922679	P1	Tumor	Organoid	Chemical	Epithelial
P1_C_O2m_rep1_14	-6.83379	1.25027	P1	Tumor	Organoid	Chemical	Epithelial
P1_C_O2m_rep1_15	-6.05883	0.772442	P1	Tumor	Organoid	Chemical	Epithelial
P1_C_O2m_rep1_16	-5.22539	0.637815	P1	Tumor	Organoid	Chemical	Epithelial
P1_C_O2m_rep1_17	-6.79728	3.01637	P1	Tumor	Organoid	Chemical	Epithelial
P1_C_O2m_rep1_18	-5.38278	0.0301997	P1	Tumor	Organoid	Chemical	Epithelial
P1_C_O2m_rep1_19	-7.03723	1.54754	P1	Tumor	Organoid	Chemical	Epithelial
P1_C_O2m_rep1_20	-7.25128	2.54211	P1	Tumor	Organoid	Chemical	Epithelial
P1_C_O2m_rep1_22	-3.83124	1.0367	P1	Tumor	Organoid	Chemical	Epithelial
P1_C_O2m_rep1_23	2.18696	5.47098	P1	Tumor	Organoid	Chemical	Epithelial
P1_C_O2m_rep1_24	-5.46851	1.04008	P1	Tumor	Organoid	Chemical	Epithelial
P1_C_O2m_rep1_25	-6.79485	1.13398	P1	Tumor	Organoid	Chemical	Epithelial
P1_C_O2m_rep1_27	-4.56188	0.896796	P1	Tumor	Organoid	Chemical	Epithelial
P1_C_O2m_rep1_28	-6.60955	1.20823	P1	Tumor	Organoid	Chemical	Epithelial
P1_C_O2m_rep1_29	-6.89827	1.2173	P1	Tumor	Organoid	Chemical	Epithelial
P1_C_O2m_rep1_30	-5.5409	0.511456	P1	Tumor	Organoid	Chemical	Epithelial
P1_C_O2m_rep1_31	-6.81731	2.04431	P1	Tumor	Organoid	Chemical	Epithelial
P1_C_O2m_rep1_32	-7.09875	1.29658	P1	Tumor	Organoid	Chemical	Epithelial
P1_C_O2m_rep1_33	-6.70561	1.27229	P1	Tumor	Organoid	Chemical	Epithelial
P1_C_O2m_rep1_34	-6.46962	2.98627	P1	Tumor	Organoid	Chemical	Epithelial
P1_C_O2m_rep1_35	-5.14945	0.791291	P1	Tumor	Organoid	Chemical	Epithelial
P1_C_O2m_rep1_36	-7.24947	1.89999	P1	Tumor	Organoid	Chemical	Epithelial
P1_C_O2m_rep1_37	-5.94645	0.911412	P1	Tumor	Organoid	Chemical	Epithelial
P1_C_O2m_rep1_38	-4.90323	1.0358	P1	Tumor	Organoid	Chemical	Epithelial
P1_C_O2m_rep1_39	-6.2092	0.590898	P1	Tumor	Organoid	Chemical	Epithelial
P1_C_O2m_rep1_40	-5.03131	0.869872	P1	Tumor	Organoid	Chemical	Epithelial
P1_C_O2m_rep1_41	-6.08803	0.464843	P1	Tumor	Organoid	Chemical	Epithelial
P1_C_O2m_rep1_42	-4.99966	1.04949	P1	Tumor	Organoid	Chemical	Epithelial
P1_C_O2m_rep1_43	-4.80553	0.909905	P1	Tumor	Organoid	Chemical	Epithelial
P1_C_O2m_rep1_44	-4.58104	0.942157	P1	Tumor	Organoid	Chemical	Epithelial
P1_C_O2m_rep1_45	-5.29416	0.848826	P1	Tumor	Organoid	Chemical	Epithelial
P1_C_O2m_rep1_46	-5.63892	1.04082	P1	Tumor	Organoid	Chemical	Epithelial
P1_C_O2m_rep1_47	-4.74402	0.866598	P1	Tumor	Organoid	Chemical	Epithelial
P1_C_O2m_rep1_48	-4.64599	0.734708	P1	Tumor	Organoid	Chemical	Epithelial
P1_C_O2m_rep1_49	-5.05411	0.959727	P1	Tumor	Organoid	Chemical	Epithelial
P1_C_O2m_rep1_50	-5.0725	1.08789	P1	Tumor	Organoid	Chemical	Epithelial
P1_C_O2m_rep1_51	-5.37513	0.929208	P1	Tumor	Organoid	Chemical	Epithelial
P1_C_O2m_rep1_52	-4.29038	0.847966	P1	Tumor	Organoid	Chemical	Epithelial
P1_C_O2m_rep1_53	-5.3316	0.935192	P1	Tumor	Organoid	Chemical	Epithelial
P1_C_O2m_rep1_54	-5.03323	1.03152	P1	Tumor	Organoid	Chemical	Epithelial
P1_C_O2m_rep1_55	-7.20017	1.79037	P1	Tumor	Organoid	Chemical	Epithelial
P1_C_O2m_rep1_56	-6.62878	1.13514	P1	Tumor	Organoid	Chemical	Epithelial
P1_C_O2m_rep1_57	-7.11319	2.67327	P1	Tumor	Organoid	Chemical	Epithelial
P1_C_O2m_rep1_58	-2.50277	0.693232	P1	Tumor	Organoid	Chemical	Epithelial
P1_C_O2m_rep1_59	-5.90355	0.624591	P1	Tumor	Organoid	Chemical	Epithelial
P1_C_O2m_rep1_60	-7.20312	1.51685	P1	Tumor	Organoid	Chemical	Epithelial
P1_C_O2m_rep1_61	-5.69655	1.19477	P1	Tumor	Organoid	Chemical	Epithelial
P1_C_O2m_rep1_62	-4.15925	0.911612	P1	Tumor	Organoid	Chemical	Epithelial
P1_C_O2m_rep1_63	-4.68897	0.210926	P1	Tumor	Organoid	Chemical	Epithelial
P1_C_O2m_rep1_64	-4.52902	0.479363	P1	Tumor	Organoid	Chemical	Epithelial
P1_C_O2m_rep1_65	-5.12155	0.181117	P1	Tumor	Organoid	Chemical	Epithelial
P1_C_O2m_rep1_66	-5.16174	1.09398	P1	Tumor	Organoid	Chemical	Epithelial
P1_C_O2m_rep1_67	-6.09074	0.968602	P1	Tumor	Organoid	Chemical	Epithelial
P1_C_O2m_rep1_68	-5.19772	0.954625	P1	Tumor	Organoid	Chemical	Epithelial
P1_C_O2m_rep1_69	-4.96674	0.683683	P1	Tumor	Organoid	Chemical	Epithelial
P1_C_O2m_rep1_70	-4.67314	0.922918	P1	Tumor	Organoid	Chemical	Epithelial
P1_C_O2m_rep1_71	-5.05304	1.17009	P1	Tumor	Organoid	Chemical	Epithelial
P1_C_O2m_rep1_72	-5.00674	0.96123	P1	Tumor	Organoid	Chemical	Epithelial
P1_C_O2m_rep1_73	-6.36808	0.757238	P1	Tumor	Organoid	Chemical	Epithelial
P1_C_O2m_rep1_74	-6.76118	1.34404	P1	Tumor	Organoid	Chemical	Epithelial
P1_C_O2m_rep1_75	-6.02494	1.02301	P1	Tumor	Organoid	Chemical	Epithelial
P1_C_O2m_rep1_76	-6.14823	0.934696	P1	Tumor	Organoid	Chemical	Epithelial
P1_C_O2m_rep1_77	-6.01383	0.854119	P1	Tumor	Organoid	Chemical	Epithelial
P1_C_O2m_rep1_78	-6.98486	2.40767	P1	Tumor	Organoid	Chemical	Epithelial
P1_C_O2m_rep1_79	-6.84515	1.46539	P1	Tumor	Organoid	Chemical	Epithelial
P1_C_O2m_rep1_80	-6.37951	1.19728	P1	Tumor	Organoid	Chemical	Epithelial
P1_C_O2m_rep1_81	-6.73411	0.846339	P1	Tumor	Organoid	Chemical	Epithelial
P1_C_O2m_rep1_82	-6.61613	0.840544	P1	Tumor	Organoid	Chemical	Epithelial
P1_C_O2m_rep1_83	-5.88885	0.929931	P1	Tumor	Organoid	Chemical	Epithelial
P1_C_O2m_rep1_84	-4.92955	0.748391	P1	Tumor	Organoid	Chemical	Epithelial
P1_C_O2m_rep1_85	-6.11738	1.06138	P1	Tumor	Organoid	Chemical	Epithelial
P1_C_O2m_rep1_86	-4.8853	0.230878	P1	Tumor	Organoid	Chemical	Epithelial
P1_C_O2m_rep1_87	-4.84522	0.922317	P1	Tumor	Organoid	Chemical	Epithelial
P1_C_O2m_rep1_88	-6.36259	0.638223	P1	Tumor	Organoid	Chemical	Epithelial
P1_C_O2m_rep1_89	-6.44414	0.706083	P1	Tumor	Organoid	Chemical	Epithelial
P1_C_O2m_rep1_90	-3.62356	0.57839	P1	Tumor	Organoid	Chemical	Epithelial
P1_C_O2m_rep1_91	-4.26056	0.820554	P1	Tumor	Organoid	Chemical	Epithelial
P1_C_O2m_rep1_92	-7.73864	1.5488	P1	Tumor	Organoid	Chemical	Epithelial
P1_C_O2m_rep1_93	-6.76636	1.94409	P1	Tumor	Organoid	Chemical	Epithelial
P1_C_O2m_rep1_94	-5.30182	0.0180548	P1	Tumor	Organoid	Chemical	Epithelial
P1_C_O2m_rep1_95	-5.16488	-0.735845	P1	Tumor	Organoid	Chemical	Epithelial
P1_C_O2m_rep1_96	-7.06234	1.42559	P1	Tumor	Organoid	Chemical	Epithelial
P1_C_O2m_rep2_1	-3.67394	-1.05385	P1	Tumor	Organoid	Chemical	Epithelial
P1_C_O2m_rep2_2	-6.9906	1.36716	P1	Tumor	Organoid	Chemical	Epithelial
P1_C_O2m_rep2_3	-6.41648	1.18418	P1	Tumor	Organoid	Chemical	Epithelial
P1_C_O2m_rep2_4	-6.8888	1.06695	P1	Tumor	Organoid	Chemical	Epithelial
P1_C_O2m_rep2_5	-6.45039	0.862407	P1	Tumor	Organoid	Chemical	Epithelial
P1_C_O2m_rep2_6	-4.98849	1.21133	P1	Tumor	Organoid	Chemical	Epithelial
P1_C_O2m_rep2_7	-5.14991	1.04525	P1	Tumor	Organoid	Chemical	Epithelial
P1_C_O2m_rep2_8	-6.42418	0.549477	P1	Tumor	Organoid	Chemical	Epithelial
P1_C_O2m_rep2_9	-6.47129	0.469822	P1	Tumor	Organoid	Chemical	Epithelial
P1_C_O2m_rep2_10	-6.89827	1.23927	P1	Tumor	Organoid	Chemical	Epithelial
P1_C_O2m_rep2_11	-6.64453	0.629561	P1	Tumor	Organoid	Chemical	Epithelial
P1_C_O2m_rep2_12	-6.50358	0.715612	P1	Tumor	Organoid	Chemical	Epithelial
P1_C_O2m_rep2_13	-4.60137	1.07645	P1	Tumor	Organoid	Chemical	Epithelial
P1_C_O2m_rep2_14	-6.61005	2.96074	P1	Tumor	Organoid	Chemical	Epithelial
P1_C_O2m_rep2_15	-6.94566	1.14432	P1	Tumor	Organoid	Chemical	Epithelial
P1_C_O2m_rep2_16	-6.46847	0.667501	P1	Tumor	Organoid	Chemical	Epithelial
P1_C_O2m_rep2_17	-6.19948	0.561403	P1	Tumor	Organoid	Chemical	Epithelial
P1_C_O2m_rep2_18	-4.78877	1.13444	P1	Tumor	Organoid	Chemical	Epithelial
P1_C_O2m_rep2_19	-6.63072	0.807542	P1	Tumor	Organoid	Chemical	Epithelial
P1_C_O2m_rep2_20	-5.65349	0.956048	P1	Tumor	Organoid	Chemical	Epithelial
P1_C_O2m_rep2_21	-6.96084	1.30175	P1	Tumor	Organoid	Chemical	Epithelial
P1_C_O2m_rep2_22	-6.2955	1.05012	P1	Tumor	Organoid	Chemical	Epithelial
P1_C_O2m_rep2_23	-6.37083	2.9761	P1	Tumor	Organoid	Chemical	Epithelial
P1_C_O2m_rep2_24	-5.22597	1.11272	P1	Tumor	Organoid	Chemical	Epithelial
P1_C_O2m_rep2_25	-6.34807	3.07393	P1	Tumor	Organoid	Chemical	Epithelial
P1_C_O2m_rep2_26	-4.80533	0.615392	P1	Tumor	Organoid	Chemical	Epithelial
P1_C_O2m_rep2_27	-6.1913	1.13897	P1	Tumor	Organoid	Chemical	Epithelial
P1_C_O2m_rep2_28	-6.94607	1.6136	P1	Tumor	Organoid	Chemical	Epithelial
P1_C_O2m_rep2_29	-7.23072	2.04031	P1	Tumor	Organoid	Chemical	Epithelial
P1_C_O2m_rep2_30	-4.33197	0.792568	P1	Tumor	Organoid	Chemical	Epithelial
P1_C_O2m_rep2_31	-5.81788	0.743673	P1	Tumor	Organoid	Chemical	Epithelial
P1_C_O2m_rep2_32	-6.06924	0.959806	P1	Tumor	Organoid	Chemical	Epithelial
P1_C_O2m_rep2_33	-7.27511	1.85977	P1	Tumor	Organoid	Chemical	Epithelial
P1_C_O2m_rep2_34	-6.79855	2.14351	P1	Tumor	Organoid	Chemical	Epithelial
P1_C_O2m_rep2_35	-5.03268	1.07102	P1	Tumor	Organoid	Chemical	Epithelial
P1_C_O2m_rep2_36	-5.57118	0.673489	P1	Tumor	Organoid	Chemical	Epithelial
P1_C_O2m_rep2_37	-6.01027	1.00113	P1	Tumor	Organoid	Chemical	Epithelial
P1_C_O2m_rep2_38	-7.25625	1.7304	P1	Tumor	Organoid	Chemical	Epithelial
P1_C_O2m_rep2_39	-6.66019	0.975304	P1	Tumor	Organoid	Chemical	Epithelial
P1_C_O2m_rep2_40	-5.48305	1.01184	P1	Tumor	Organoid	Chemical	Epithelial
P1_C_O2m_rep2_41	-6.55394	1.11515	P1	Tumor	Organoid	Chemical	Epithelial
P1_C_O2m_rep2_43	-5.9243	0.310312	P1	Tumor	Organoid	Chemical	Epithelial
P1_C_O2m_rep2_44	-6.69339	2.87004	P1	Tumor	Organoid	Chemical	Epithelial
P1_C_O2m_rep2_45	-6.65601	0.835825	P1	Tumor	Organoid	Chemical	Epithelial
P1_C_O2m_rep2_46	-7.05415	1.45549	P1	Tumor	Organoid	Chemical	Epithelial
P1_C_O2m_rep2_47	-4.30679	0.990698	P1	Tumor	Organoid	Chemical	Epithelial
P1_C_O2m_rep2_48	-6.9418	1.34407	P1	Tumor	Organoid	Chemical	Epithelial
P1_C_O2m_rep2_49	-4.91576	0.0167207	P1	Tumor	Organoid	Chemical	Epithelial
P1_C_O2m_rep2_50	-4.08956	0.612344	P1	Tumor	Organoid	Chemical	Epithelial
P1_C_O2m_rep2_51	-4.11095	0.7888	P1	Tumor	Organoid	Chemical	Epithelial
P1_C_O2m_rep2_52	-4.13243	1.01784	P1	Tumor	Organoid	Chemical	Epithelial
P1_C_O2m_rep2_53	-2.58526	-0.493164	P1	Tumor	Organoid	Chemical	Epithelial
P1_C_O2m_rep2_54	-5.17981	0.867831	P1	Tumor	Organoid	Chemical	Epithelial
P1_C_O2m_rep2_55	-3.56638	1.05374	P1	Tumor	Organoid	Chemical	Epithelial
P1_C_O2m_rep2_56	-5.08144	1.0897	P1	Tumor	Organoid	Chemical	Epithelial
P1_C_O2m_rep2_57	-5.02308	1.04999	P1	Tumor	Organoid	Chemical	Epithelial
P1_C_O2m_rep2_58	-4.49173	1.11427	P1	Tumor	Organoid	Chemical	Epithelial
P1_C_O2m_rep2_59	-4.26584	1.11948	P1	Tumor	Organoid	Chemical	Epithelial
P1_C_O2m_rep2_60	-4.08219	0.979379	P1	Tumor	Organoid	Chemical	Epithelial
P1_C_O2m_rep2_61	-6.56196	0.834369	P1	Tumor	Organoid	Chemical	Epithelial
P1_C_O2m_rep2_62	-2.14696	0.893518	P1	Tumor	Organoid	Chemical	Epithelial
P1_C_O2m_rep2_63	-7.59457	2.22073	P1	Tumor	Organoid	Chemical	Epithelial
P1_C_O2m_rep2_64	-6.8881	2.49969	P1	Tumor	Organoid	Chemical	Epithelial
P1_C_O2m_rep2_65	-5.17319	1.1425	P1	Tumor	Organoid	Chemical	Epithelial
P1_C_O2m_rep2_66	-6.93415	1.20126	P1	Tumor	Organoid	Chemical	Epithelial
P1_C_O2m_rep2_67	-4.97253	0.8857	P1	Tumor	Organoid	Chemical	Epithelial
P1_C_O2m_rep2_68	-1.88819	1.22496	P1	Tumor	Organoid	Chemical	Epithelial
P1_C_O2m_rep2_69	2.18453	5.57312	P1	Tumor	Organoid	Chemical	Epithelial
P1_C_O2m_rep2_70	-4.20984	0.906956	P1	Tumor	Organoid	Chemical	Epithelial
P1_C_O2m_rep2_71	-3.92501	1.00034	P1	Tumor	Organoid	Chemical	Epithelial
P1_C_O2m_rep2_72	-4.89908	0.709777	P1	Tumor	Organoid	Chemical	Epithelial
P1_C_O2m_rep2_73	-4.69914	-0.66572	P1	Tumor	Organoid	Chemical	Epithelial
P1_C_O2m_rep2_74	-4.95682	0.944949	P1	Tumor	Organoid	Chemical	Epithelial
P1_C_O2m_rep2_75	-4.32971	0.996123	P1	Tumor	Organoid	Chemical	Epithelial
P1_C_O2m_rep2_76	-5.13949	1.02252	P1	Tumor	Organoid	Chemical	Epithelial
P1_C_O2m_rep2_77	-5.52149	0.996712	P1	Tumor	Organoid	Chemical	Epithelial
P1_C_O2m_rep2_78	-4.95648	0.959754	P1	Tumor	Organoid	Chemical	Epithelial
P1_C_O2m_rep2_79	-4.48062	1.04928	P1	Tumor	Organoid	Chemical	Epithelial
P1_C_O2m_rep2_80	-4.584	0.996889	P1	Tumor	Organoid	Chemical	Epithelial
P1_C_O2m_rep2_81	-5.00242	0.927309	P1	Tumor	Organoid	Chemical	Epithelial
P1_C_O2m_rep2_82	-4.57909	0.828242	P1	Tumor	Organoid	Chemical	Epithelial
P1_C_O2m_rep2_83	-4.631	0.930825	P1	Tumor	Organoid	Chemical	Epithelial
P1_C_O2m_rep2_84	-4.5467	1.15623	P1	Tumor	Organoid	Chemical	Epithelial
P1_C_O2m_rep2_85	-5.30533	0.859253	P1	Tumor	Organoid	Chemical	Epithelial
P1_C_O2m_rep2_86	-5.13682	0.340359	P1	Tumor	Organoid	Chemical	Epithelial
P1_C_O2m_rep2_87	-5.17598	1.07067	P1	Tumor	Organoid	Chemical	Epithelial
P1_C_O2m_rep2_89	-5.08182	1.18901	P1	Tumor	Organoid	Chemical	Epithelial
P1_C_O2m_rep2_90	-5.17086	1.1391	P1	Tumor	Organoid	Chemical	Epithelial
P1_C_O2m_rep2_91	-4.07849	0.982765	P1	Tumor	Organoid	Chemical	Epithelial
P1_C_O2m_rep2_92	-4.99406	1.09807	P1	Tumor	Organoid	Chemical	Epithelial
P1_C_O2m_rep2_93	-6.51475	0.999062	P1	Tumor	Organoid	Chemical	Epithelial
P1_C_O2m_rep2_94	-5.73033	0.818684	P1	Tumor	Organoid	Chemical	Epithelial
P1_C_O2m_rep2_95	-4.84613	0.833666	P1	Tumor	Organoid	Chemical	Epithelial
P1_C_O2m_rep2_96	-4.79561	0.819788	P1	Tumor	Organoid	Chemical	Epithelial
P1_C_O_rep1_1	-5.21744	-3.70078	P1	Tumor	Organoid	Chemical	Epithelial
P1_C_O_rep1_2	-7.5247	-5.51301	P1	Tumor	Organoid	Chemical	Epithelial
P1_C_O_rep1_3	-7.33523	-5.17488	P1	Tumor	Organoid	Chemical	Epithelial
P1_C_O_rep1_4	-6.90649	-6.4376	P1	Tumor	Organoid	Chemical	Epithelial
P1_C_O_rep1_5	-7.61951	-5.89376	P1	Tumor	Organoid	Chemical	Epithelial
P1_C_O_rep1_6	-7.62509	-6.04769	P1	Tumor	Organoid	Chemical	Epithelial
P1_C_O_rep1_7	-6.56524	-4.66285	P1	Tumor	Organoid	Chemical	Epithelial
P1_C_O_rep1_8	-7.01113	-6.28443	P1	Tumor	Organoid	Chemical	Epithelial
P1_C_O_rep1_9	-5.69291	-4.09045	P1	Tumor	Organoid	Chemical	Epithelial
P1_C_O_rep1_10	-5.51958	-3.95793	P1	Tumor	Organoid	Chemical	Epithelial
P1_C_O_rep1_11	-6.64089	-5.13583	P1	Tumor	Organoid	Chemical	Epithelial
P1_C_O_rep1_12	-6.89905	-4.84928	P1	Tumor	Organoid	Chemical	Epithelial
P1_C_O_rep1_13	-4.07344	-5.6578	P1	Tumor	Organoid	Chemical	Epithelial
P1_C_O_rep1_14	-6.50225	-4.60237	P1	Tumor	Organoid	Chemical	Epithelial
P1_C_O_rep1_15	-5.65258	-3.95087	P1	Tumor	Organoid	Chemical	Epithelial
P1_C_O_rep1_16	-4.66662	-3.67943	P1	Tumor	Organoid	Chemical	Epithelial
P1_C_O_rep1_17	-6.99121	-4.7171	P1	Tumor	Organoid	Chemical	Epithelial
P1_C_O_rep1_18	-6.68626	-4.74122	P1	Tumor	Organoid	Chemical	Epithelial
P1_C_O_rep1_19	-2.4118	-1.14654	P1	Tumor	Organoid	Chemical	Epithelial
P1_C_O_rep1_20	-6.92569	-4.49259	P1	Tumor	Organoid	Chemical	Epithelial
P1_C_O_rep1_21	-5.68339	-3.98529	P1	Tumor	Organoid	Chemical	Epithelial
P1_C_O_rep1_22	-5.47384	-3.85381	P1	Tumor	Organoid	Chemical	Epithelial
P1_C_O_rep1_23	-5.81969	-8.35435	P1	Tumor	Organoid	Chemical	Epithelial
P1_C_O_rep1_24	-5.00773	-3.65962	P1	Tumor	Organoid	Chemical	Epithelial
P1_C_O_rep1_25	-6.44707	-5.22236	P1	Tumor	Organoid	Chemical	Epithelial
P1_C_O_rep1_26	-6.68155	-4.52504	P1	Tumor	Organoid	Chemical	Epithelial
P1_C_O_rep1_27	-6.17633	-4.17548	P1	Tumor	Organoid	Chemical	Epithelial
P1_C_O_rep1_28	-6.79963	-4.61639	P1	Tumor	Organoid	Chemical	Epithelial
P1_C_O_rep1_29	-6.74363	-4.47151	P1	Tumor	Organoid	Chemical	Epithelial
P1_C_O_rep1_30	-6.8641	-4.62821	P1	Tumor	Organoid	Chemical	Epithelial
P1_C_O_rep1_31	-6.99161	-5.294	P1	Tumor	Organoid	Chemical	Epithelial
P1_C_O_rep1_32	-7.23772	-4.70253	P1	Tumor	Organoid	Chemical	Epithelial
P1_C_O_rep1_33	-7.64523	-6.37133	P1	Tumor	Organoid	Chemical	Epithelial
P1_C_O_rep1_34	-5.67311	-8.41991	P1	Tumor	Organoid	Chemical	Epithelial
P1_C_O_rep1_35	-7.58939	-5.14634	P1	Tumor	Organoid	Chemical	Epithelial
P1_C_O_rep1_36	-7.62784	-5.70796	P1	Tumor	Organoid	Chemical	Epithelial
P1_C_O_rep1_37	-7.50536	-4.98495	P1	Tumor	Organoid	Chemical	Epithelial
P1_C_O_rep1_38	-7.56508	-5.19478	P1	Tumor	Organoid	Chemical	Epithelial
P1_C_O_rep1_39	-7.12249	-6.00405	P1	Tumor	Organoid	Chemical	Epithelial
P1_C_O_rep1_40	-6.66107	-4.6751	P1	Tumor	Organoid	Chemical	Epithelial
P1_C_O_rep1_41	-6.80795	-4.68356	P1	Tumor	Organoid	Chemical	Epithelial
P1_C_O_rep1_42	-6.96607	-5.04426	P1	Tumor	Organoid	Chemical	Epithelial
P1_C_O_rep1_43	-7.25344	-5.10309	P1	Tumor	Organoid	Chemical	Epithelial
P1_C_O_rep1_44	-5.74435	-4.19468	P1	Tumor	Organoid	Chemical	Epithelial
P1_C_O_rep1_45	-6.8267	-5.69232	P1	Tumor	Organoid	Chemical	Epithelial
P1_C_O_rep1_46	-4.24795	-5.11779	P1	Tumor	Organoid	Chemical	Epithelial
P1_C_O_rep1_47	-7.51358	-6.18531	P1	Tumor	Organoid	Chemical	Epithelial
P1_C_O_rep1_48	-5.59791	-8.42668	P1	Tumor	Organoid	Chemical	Epithelial
P1_C_O_rep1_49	-7.70783	-6.25153	P1	Tumor	Organoid	Chemical	Epithelial
P1_C_O_rep1_50	-7.48405	-5.01425	P1	Tumor	Organoid	Chemical	Epithelial
P1_C_O_rep1_51	-7.27461	-4.7546	P1	Tumor	Organoid	Chemical	Epithelial
P1_C_O_rep1_52	-7.50013	-5.51097	P1	Tumor	Organoid	Chemical	Epithelial
P1_C_O_rep1_53	-7.40969	-7.00406	P1	Tumor	Organoid	Chemical	Epithelial
P1_C_O_rep1_54	-7.42723	-4.95817	P1	Tumor	Organoid	Chemical	Epithelial
P1_C_O_rep1_55	7.57293	-4.0738	P1	Tumor	Organoid	Chemical	Mesenchymal
P1_C_O_rep1_56	-6.83392	-7.71626	P1	Tumor	Organoid	Chemical	Epithelial
P1_C_O_rep1_57	-7.22777	-5.89376	P1	Tumor	Organoid	Chemical	Epithelial
P1_C_O_rep1_58	-7.63018	-5.18926	P1	Tumor	Organoid	Chemical	Epithelial
P1_C_O_rep1_59	-7.28607	-5.93876	P1	Tumor	Organoid	Chemical	Epithelial
P1_C_O_rep1_60	-7.31718	-4.83075	P1	Tumor	Organoid	Chemical	Epithelial
P1_C_O_rep1_61	-7.08484	-4.73268	P1	Tumor	Organoid	Chemical	Epithelial
P1_C_O_rep1_62	-7.56196	-5.2871	P1	Tumor	Organoid	Chemical	Epithelial
P1_C_O_rep1_63	-7.44532	-5.94004	P1	Tumor	Organoid	Chemical	Epithelial
P1_C_O_rep1_64	-7.4263	-5.60115	P1	Tumor	Organoid	Chemical	Epithelial
P1_C_O_rep1_65	-6.94183	-5.90868	P1	Tumor	Organoid	Chemical	Epithelial
P1_C_O_rep1_66	-7.50501	-5.51603	P1	Tumor	Organoid	Chemical	Epithelial
P1_C_O_rep1_67	-6.76577	-4.40514	P1	Tumor	Organoid	Chemical	Epithelial
P1_C_O_rep1_68	-7.38029	-5.47979	P1	Tumor	Organoid	Chemical	Epithelial
P1_C_O_rep1_69	-2.15659	-0.811414	P1	Tumor	Organoid	Chemical	Epithelial
P1_C_O_rep1_70	-7.11927	-4.60705	P1	Tumor	Organoid	Chemical	Epithelial
P1_C_O_rep1_71	-6.90838	-6.41953	P1	Tumor	Organoid	Chemical	Epithelial
P1_C_O_rep1_72	-7.53323	-5.29656	P1	Tumor	Organoid	Chemical	Epithelial
P1_C_O_rep1_74	-6.78566	-5.93658	P1	Tumor	Organoid	Chemical	Epithelial
P1_C_O_rep1_75	-7.25941	-6.14724	P1	Tumor	Organoid	Chemical	Epithelial
P1_C_O_rep1_76	-7.48138	-5.46118	P1	Tumor	Organoid	Chemical	Epithelial
P1_C_O_rep1_77	-7.62107	-6.05556	P1	Tumor	Organoid	Chemical	Epithelial
P1_C_O_rep1_78	-7.56281	-6.04958	P1	Tumor	Organoid	Chemical	Epithelial
P1_C_O_rep1_79	-7.52924	-5.39458	P1	Tumor	Organoid	Chemical	Epithelial
P1_C_O_rep1_80	-5.47231	-3.82288	P1	Tumor	Organoid	Chemical	Epithelial
P1_C_O_rep1_81	-6.9696	-6.32199	P1	Tumor	Organoid	Chemical	Epithelial
P1_C_O_rep1_82	-7.12868	-4.77906	P1	Tumor	Organoid	Chemical	Epithelial
P1_C_O_rep1_83	-6.25372	-4.54735	P1	Tumor	Organoid	Chemical	Epithelial
P1_C_O_rep1_84	-7.59376	-5.39951	P1	Tumor	Organoid	Chemical	Epithelial
P1_C_O_rep1_85	-7.69353	-6.26189	P1	Tumor	Organoid	Chemical	Epithelial
P1_C_O_rep1_86	-6.89077	-4.7377	P1	Tumor	Organoid	Chemical	Epithelial
P1_C_O_rep1_87	-6.59867	-4.41413	P1	Tumor	Organoid	Chemical	Epithelial
P1_C_O_rep1_88	-6.70497	-6.17295	P1	Tumor	Organoid	Chemical	Epithelial
P1_C_O_rep1_89	-6.68505	-4.77428	P1	Tumor	Organoid	Chemical	Epithelial
P1_C_O_rep1_90	-7.21206	-5.46949	P1	Tumor	Organoid	Chemical	Epithelial
P1_C_O_rep1_91	-6.68529	-4.44205	P1	Tumor	Organoid	Chemical	Epithelial
P1_C_O_rep1_92	-6.86748	-4.51687	P1	Tumor	Organoid	Chemical	Epithelial
P1_C_O_rep1_93	-7.26722	-6.13751	P1	Tumor	Organoid	Chemical	Epithelial
P1_C_O_rep1_94	-7.60059	-5.24743	P1	Tumor	Organoid	Chemical	Epithelial
P1_C_O_rep1_95	-7.04352	-4.58534	P1	Tumor	Organoid	Chemical	Epithelial
P1_C_O_rep1_96	-6.99377	-4.59908	P1	Tumor	Organoid	Chemical	Epithelial
P1_C_O_rep2_1	-3.76988	-1.33937	P1	Tumor	Organoid	Chemical	Epithelial
P1_C_O_rep2_2	-2.89984	0.89543	P1	Tumor	Organoid	Chemical	Epithelial
P1_C_O_rep2_3	-2.92703	0.801633	P1	Tumor	Organoid	Chemical	Epithelial
P1_C_O_rep2_4	-4.33233	-3.51955	P1	Tumor	Organoid	Chemical	Epithelial
P1_C_O_rep2_5	-3.59876	-1.09448	P1	Tumor	Organoid	Chemical	Epithelial
P1_C_O_rep2_6	-3.46139	-0.960886	P1	Tumor	Organoid	Chemical	Epithelial
P1_C_O_rep2_7	7.51592	-3.76551	P1	Tumor	Organoid	Chemical	Mesenchymal
P1_C_O_rep2_8	-3.58916	-0.834721	P1	Tumor	Organoid	Chemical	Epithelial
P1_C_O_rep2_9	-3.19562	-1.93984	P1	Tumor	Organoid	Chemical	Epithelial
P1_C_O_rep2_10	-3.45544	-1.16308	P1	Tumor	Organoid	Chemical	Epithelial
P1_C_O_rep2_11	-2.74616	-0.0488392	P1	Tumor	Organoid	Chemical	Epithelial
P1_C_O_rep2_12	-2.8678	1.41379	P1	Tumor	Organoid	Chemical	Epithelial
P1_C_O_rep2_13	-3.93444	-1.15637	P1	Tumor	Organoid	Chemical	Epithelial
P1_C_O_rep2_14	-4.16181	-2.66662	P1	Tumor	Organoid	Chemical	Epithelial
P1_C_O_rep2_15	-3.62838	-1.40828	P1	Tumor	Organoid	Chemical	Epithelial
P1_C_O_rep2_16	-2.32707	-0.572765	P1	Tumor	Organoid	Chemical	Epithelial
P1_C_O_rep2_17	-2.65597	-0.844614	P1	Tumor	Organoid	Chemical	Epithelial
P1_C_O_rep2_20	-2.82356	-1.28949	P1	Tumor	Organoid	Chemical	Epithelial
P1_C_O_rep2_21	-2.74767	0.351733	P1	Tumor	Organoid	Chemical	Epithelial
P1_C_O_rep2_22	-2.74815	-0.467548	P1	Tumor	Organoid	Chemical	Epithelial
P1_C_O_rep2_23	2.24181	5.42304	P1	Tumor	Organoid	Chemical	Epithelial
P1_C_O_rep2_24	-2.5985	-1.04507	P1	Tumor	Organoid	Chemical	Epithelial
P1_C_O_rep2_25	-2.73064	0.581893	P1	Tumor	Organoid	Chemical	Epithelial
P1_C_O_rep2_26	-2.81808	-1.04673	P1	Tumor	Organoid	Chemical	Epithelial
P1_C_O_rep2_27	-3.1319	-1.61923	P1	Tumor	Organoid	Chemical	Epithelial
P1_C_O_rep2_28	-3.10738	-1.14271	P1	Tumor	Organoid	Chemical	Epithelial
P1_C_O_rep2_29	-3.07612	0.11237	P1	Tumor	Organoid	Chemical	Epithelial
P1_C_O_rep2_30	-3.01539	0.1387	P1	Tumor	Organoid	Chemical	Epithelial
P1_C_O_rep2_31	-3.27412	-1.11622	P1	Tumor	Organoid	Chemical	Epithelial
P1_C_O_rep2_32	-2.993	-0.812487	P1	Tumor	Organoid	Chemical	Epithelial
P1_C_O_rep2_33	-2.55594	-0.453981	P1	Tumor	Organoid	Chemical	Epithelial
P1_C_O_rep2_34	-0.913555	-5.22405	P1	Tumor	Organoid	Chemical	Epithelial
P1_C_O_rep2_36	7.61978	-3.86684	P1	Tumor	Organoid	Chemical	Mesenchymal
P1_C_O_rep2_37	-2.85389	0.467016	P1	Tumor	Organoid	Chemical	Epithelial
P1_C_O_rep2_38	-2.5949	-1.31515	P1	Tumor	Organoid	Chemical	Epithelial
P1_C_O_rep2_39	-3.41017	-1.51315	P1	Tumor	Organoid	Chemical	Epithelial
P1_C_O_rep2_40	-2.81229	0.439961	P1	Tumor	Organoid	Chemical	Epithelial
P1_C_O_rep2_41	-3.0326	-1.7588	P1	Tumor	Organoid	Chemical	Epithelial
P1_C_O_rep2_42	-3.06884	-0.407246	P1	Tumor	Organoid	Chemical	Epithelial
P1_C_O_rep2_43	-3.23559	-1.51134	P1	Tumor	Organoid	Chemical	Epithelial
P1_C_O_rep2_44	-4.09295	-3.61567	P1	Tumor	Organoid	Chemical	Epithelial
P1_C_O_rep2_45	-3.35182	-1.56868	P1	Tumor	Organoid	Chemical	Epithelial
P1_C_O_rep2_46	2.34998	5.29492	P1	Tumor	Organoid	Chemical	Epithelial
P1_C_O_rep2_48	-3.40007	-1.05119	P1	Tumor	Organoid	Chemical	Epithelial
P1_C_O_rep2_49	-2.95386	0.443197	P1	Tumor	Organoid	Chemical	Epithelial
P1_C_O_rep2_50	-5.98907	-4.40873	P1	Tumor	Organoid	Chemical	Epithelial
P1_C_O_rep2_51	-1.62149	0.284703	P1	Tumor	Organoid	Chemical	Epithelial
P1_C_O_rep2_52	-3.13512	-1.05353	P1	Tumor	Organoid	Chemical	Epithelial
P1_C_O_rep2_53	-1.60596	0.0674855	P1	Tumor	Organoid	Chemical	Epithelial
P1_C_O_rep2_55	-2.5603	-0.514123	P1	Tumor	Organoid	Chemical	Epithelial
P1_C_O_rep2_56	7.34188	-4.9874	P1	Tumor	Organoid	Chemical	Mesenchymal
P1_C_O_rep2_57	-2.4148	0.575135	P1	Tumor	Organoid	Chemical	Epithelial
P1_C_O_rep2_58	-2.19047	-0.768142	P1	Tumor	Organoid	Chemical	Epithelial
P1_C_O_rep2_59	-3.67281	-1.76366	P1	Tumor	Organoid	Chemical	Epithelial
P1_C_O_rep2_60	-2.82215	-0.617902	P1	Tumor	Organoid	Chemical	Epithelial
P1_C_O_rep2_61	-2.70306	0.542242	P1	Tumor	Organoid	Chemical	Epithelial
P1_C_O_rep2_62	-3.35538	-1.04394	P1	Tumor	Organoid	Chemical	Epithelial
P1_C_O_rep2_63	-4.36408	-0.77088	P1	Tumor	Organoid	Chemical	Epithelial
P1_C_O_rep2_65	-2.62653	-0.802374	P1	Tumor	Organoid	Chemical	Epithelial
P1_C_O_rep2_66	-2.44918	-1.13605	P1	Tumor	Organoid	Chemical	Epithelial
P1_C_O_rep2_67	-3.27354	-1.7778	P1	Tumor	Organoid	Chemical	Epithelial
P1_C_O_rep2_68	-1.55614	0.601676	P1	Tumor	Organoid	Chemical	Epithelial
P1_C_O_rep2_69	2.38633	5.01604	P1	Tumor	Organoid	Chemical	Epithelial
P1_C_O_rep2_70	-2.47377	0.354389	P1	Tumor	Organoid	Chemical	Epithelial
P1_C_O_rep2_71	-2.31597	-0.761798	P1	Tumor	Organoid	Chemical	Epithelial
P1_C_O_rep2_72	-3.03577	0.466305	P1	Tumor	Organoid	Chemical	Epithelial
P1_C_O_rep2_73	-4.06404	-0.166552	P1	Tumor	Organoid	Chemical	Epithelial
P1_C_O_rep2_74	-3.13406	-1.30838	P1	Tumor	Organoid	Chemical	Epithelial
P1_C_O_rep2_75	-2.37617	-0.721699	P1	Tumor	Organoid	Chemical	Epithelial
P1_C_O_rep2_76	-2.24523	-0.588889	P1	Tumor	Organoid	Chemical	Epithelial
P1_C_O_rep2_77	-2.3948	-0.87109	P1	Tumor	Organoid	Chemical	Epithelial
P1_C_O_rep2_78	-2.24362	-0.642843	P1	Tumor	Organoid	Chemical	Epithelial
P1_C_O_rep2_79	-2.03573	-0.671309	P1	Tumor	Organoid	Chemical	Epithelial
P1_C_O_rep2_81	1.54713	2.42384	P1	Tumor	Organoid	Chemical	Epithelial
P1_C_O_rep2_82	-1.88023	0.321604	P1	Tumor	Organoid	Chemical	Epithelial
P1_C_O_rep2_83	-3.1916	-0.0573075	P1	Tumor	Organoid	Chemical	Epithelial
P1_C_O_rep2_84	-2.15371	0.053845	P1	Tumor	Organoid	Chemical	Epithelial
P1_C_O_rep2_85	0.696188	2.16325	P1	Tumor	Organoid	Chemical	Epithelial
P1_C_O_rep2_86	7.63393	-4.02556	P1	Tumor	Organoid	Chemical	Mesenchymal
P1_C_O_rep2_88	2.62421	4.38133	P1	Tumor	Organoid	Chemical	Epithelial
P1_C_O_rep2_89	-2.35244	-0.659956	P1	Tumor	Organoid	Chemical	Epithelial
P1_C_O_rep2_90	-2.81519	-0.908035	P1	Tumor	Organoid	Chemical	Epithelial
P1_C_O_rep2_91	-4.16693	0.685565	P1	Tumor	Organoid	Chemical	Epithelial
P1_C_O_rep2_92	-2.21395	-0.546759	P1	Tumor	Organoid	Chemical	Epithelial
P1_C_O_rep2_94	1.02981	2.24512	P1	Tumor	Organoid	Chemical	Epithelial
P1_C_O_rep2_95	-2.6637	-0.574862	P1	Tumor	Organoid	Chemical	Epithelial
P1_C_O_rep2_96	-2.56436	-1.16833	P1	Tumor	Organoid	Chemical	Epithelial
P1_C_O_rep3_2	-3.24527	-0.878624	P1	Tumor	Organoid	Chemical	Epithelial
P1_C_O_rep3_3	-2.89988	-0.984551	P1	Tumor	Organoid	Chemical	Epithelial
P1_C_O_rep3_4	-2.9235	-1.00718	P1	Tumor	Organoid	Chemical	Epithelial
P1_C_O_rep3_5	-3.75797	-1.04049	P1	Tumor	Organoid	Chemical	Epithelial
P1_C_O_rep3_6	-2.98702	-0.893815	P1	Tumor	Organoid	Chemical	Epithelial
P1_C_O_rep3_7	-3.02739	-1.31361	P1	Tumor	Organoid	Chemical	Epithelial
P1_C_O_rep3_8	-3.41846	-1.26138	P1	Tumor	Organoid	Chemical	Epithelial
P1_C_O_rep3_9	-3.83762	-0.794145	P1	Tumor	Organoid	Chemical	Epithelial
P1_C_O_rep3_10	-3.6339	-1.02623	P1	Tumor	Organoid	Chemical	Epithelial
P1_C_O_rep3_11	-4.01468	-2.48703	P1	Tumor	Organoid	Chemical	Epithelial
P1_C_O_rep3_12	-3.27467	-2.05071	P1	Tumor	Organoid	Chemical	Epithelial
P1_C_O_rep3_13	7.44396	-3.44098	P1	Tumor	Organoid	Chemical	Epithelial
P1_C_O_rep3_14	-3.03119	-0.881161	P1	Tumor	Organoid	Chemical	Epithelial
P1_C_O_rep3_15	-3.01665	-0.533147	P1	Tumor	Organoid	Chemical	Epithelial
P1_C_O_rep3_16	-3.2355	-1.96949	P1	Tumor	Organoid	Chemical	Epithelial
P1_C_O_rep3_17	-3.0255	-0.614474	P1	Tumor	Organoid	Chemical	Epithelial
P1_C_O_rep3_18	-2.9205	-0.732779	P1	Tumor	Organoid	Chemical	Epithelial
P1_C_O_rep3_19	-2.98715	-1.00584	P1	Tumor	Organoid	Chemical	Epithelial
P1_C_O_rep3_20	-3.48716	-0.912143	P1	Tumor	Organoid	Chemical	Epithelial
P1_C_O_rep3_21	-5.8088	-7.14965	P1	Tumor	Organoid	Chemical	Epithelial
P1_C_O_rep3_22	-3.33115	-1.98796	P1	Tumor	Organoid	Chemical	Epithelial
P1_C_O_rep3_23	-5.06277	-7.91967	P1	Tumor	Organoid	Chemical	Epithelial
P1_C_O_rep3_24	-3.16223	-1.15461	P1	Tumor	Organoid	Chemical	Epithelial
P1_C_O_rep3_25	-3.44161	-2.11086	P1	Tumor	Organoid	Chemical	Epithelial
P1_C_O_rep3_26	-3.54365	-1.99281	P1	Tumor	Organoid	Chemical	Epithelial
P1_C_O_rep3_27	-3.89582	-2.7376	P1	Tumor	Organoid	Chemical	Epithelial
P1_C_O_rep3_28	-2.71061	-0.738758	P1	Tumor	Organoid	Chemical	Epithelial
P1_C_O_rep3_29	-2.58298	-0.624607	P1	Tumor	Organoid	Chemical	Epithelial
P1_C_O_rep3_30	-3.78187	-2.28832	P1	Tumor	Organoid	Chemical	Epithelial
P1_C_O_rep3_31	-3.46159	-1.50879	P1	Tumor	Organoid	Chemical	Epithelial
P1_C_O_rep3_32	-3.09861	-1.75107	P1	Tumor	Organoid	Chemical	Epithelial
P1_C_O_rep3_33	-3.59391	-2.20792	P1	Tumor	Organoid	Chemical	Epithelial
P1_C_O_rep3_35	-3.57648	-2.16552	P1	Tumor	Organoid	Chemical	Epithelial
P1_C_O_rep3_36	-3.46468	-1.70526	P1	Tumor	Organoid	Chemical	Epithelial
P1_C_O_rep3_37	-3.41643	-2.00221	P1	Tumor	Organoid	Chemical	Epithelial
P1_C_O_rep3_38	-3.52745	-2.25833	P1	Tumor	Organoid	Chemical	Epithelial
P1_C_O_rep3_39	-3.48495	-2.21664	P1	Tumor	Organoid	Chemical	Epithelial
P1_C_O_rep3_40	-3.47782	-1.94548	P1	Tumor	Organoid	Chemical	Epithelial
P1_C_O_rep3_41	-7.10466	-4.79491	P1	Tumor	Organoid	Chemical	Epithelial
P1_C_O_rep3_42	-6.7141	-4.45157	P1	Tumor	Organoid	Chemical	Epithelial
P1_C_O_rep3_43	-6.5434	-4.49169	P1	Tumor	Organoid	Chemical	Epithelial
P1_C_O_rep3_44	-6.88034	-5.13144	P1	Tumor	Organoid	Chemical	Epithelial
P1_C_O_rep3_45	-6.28369	-5.45396	P1	Tumor	Organoid	Chemical	Epithelial
P1_C_O_rep3_46	-7.1012	-5.30373	P1	Tumor	Organoid	Chemical	Epithelial
P1_C_O_rep3_47	-2.85943	0.757583	P1	Tumor	Organoid	Chemical	Epithelial
P1_C_O_rep3_49	-2.64729	-1.07603	P1	Tumor	Organoid	Chemical	Epithelial
P1_C_O_rep3_50	0.33394	2.01488	P1	Tumor	Organoid	Chemical	Epithelial
P1_C_O_rep3_51	-2.16107	-0.763724	P1	Tumor	Organoid	Chemical	Epithelial
P1_C_O_rep3_52	-2.15903	-0.706511	P1	Tumor	Organoid	Chemical	Epithelial
P1_C_O_rep3_53	2.37896	5.1873	P1	Tumor	Organoid	Chemical	Epithelial
P1_C_O_rep3_54	-2.1668	-0.447042	P1	Tumor	Organoid	Chemical	Epithelial
P1_C_O_rep3_55	-1.4224	0.368499	P1	Tumor	Organoid	Chemical	Epithelial
P1_C_O_rep3_58	-2.61507	-0.722281	P1	Tumor	Organoid	Chemical	Epithelial
P1_C_O_rep3_59	-2.1427	-0.756336	P1	Tumor	Organoid	Chemical	Epithelial
P1_C_O_rep3_60	-1.42107	0.488386	P1	Tumor	Organoid	Chemical	Epithelial
P1_C_O_rep3_61	-2.44671	0.273082	P1	Tumor	Organoid	Chemical	Epithelial
P1_C_O_rep3_62	-2.41859	0.9539	P1	Tumor	Organoid	Chemical	Epithelial
P1_C_O_rep3_63	-1.87888	0.997631	P1	Tumor	Organoid	Chemical	Epithelial
P1_C_O_rep3_65	-1.25375	0.443845	P1	Tumor	Organoid	Chemical	Epithelial
P1_C_O_rep3_66	0.622037	2.06426	P1	Tumor	Organoid	Chemical	Epithelial
P1_C_O_rep3_68	2.33939	5.03551	P1	Tumor	Organoid	Chemical	Epithelial
P1_C_O_rep3_69	-2.69118	-0.621966	P1	Tumor	Organoid	Chemical	Epithelial
P1_C_O_rep3_70	2.43859	4.68203	P1	Tumor	Organoid	Chemical	Epithelial
P1_C_O_rep3_72	-2.08648	-0.528692	P1	Tumor	Organoid	Chemical	Epithelial
P1_C_O_rep3_73	0.398481	-3.95073	P1	Tumor	Organoid	Chemical	Epithelial
P1_C_O_rep3_74	-2.5042	-0.900439	P1	Tumor	Organoid	Chemical	Epithelial
P1_C_O_rep3_75	-2.11922	-0.651624	P1	Tumor	Organoid	Chemical	Epithelial
P1_C_O_rep3_76	-1.79473	-0.243853	P1	Tumor	Organoid	Chemical	Epithelial
P1_C_O_rep3_77	-4.12541	0.670223	P1	Tumor	Organoid	Chemical	Epithelial
P1_C_O_rep3_78	-1.10733	0.502919	P1	Tumor	Organoid	Chemical	Epithelial
P1_C_O_rep3_79	2.23935	5.46319	P1	Tumor	Organoid	Chemical	Epithelial
P1_C_O_rep3_81	-2.78575	-0.872904	P1	Tumor	Organoid	Chemical	Epithelial
P1_C_O_rep3_82	-2.04913	-0.579422	P1	Tumor	Organoid	Chemical	Epithelial
P1_C_O_rep3_83	2.4878	4.82738	P1	Tumor	Organoid	Chemical	Epithelial
P1_C_O_rep3_84	-2.09262	-0.864884	P1	Tumor	Organoid	Chemical	Epithelial
P1_C_O_rep3_85	-1.6491	0.383036	P1	Tumor	Organoid	Chemical	Epithelial
P1_C_O_rep3_86	-1.53168	0.535259	P1	Tumor	Organoid	Chemical	Epithelial
P1_C_O_rep3_87	-1.98007	-0.515022	P1	Tumor	Organoid	Chemical	Epithelial
P1_C_O_rep3_88	7.85673	-4.43903	P1	Tumor	Organoid	Chemical	Mesenchymal
P1_C_O_rep3_89	-2.13914	-0.778977	P1	Tumor	Organoid	Chemical	Epithelial
P1_C_O_rep3_90	-3.83964	-2.19359	P1	Tumor	Organoid	Chemical	Epithelial
P1_C_O_rep3_91	-2.1661	-0.27046	P1	Tumor	Organoid	Chemical	Epithelial
P1_C_O_rep3_92	-0.938109	0.763491	P1	Tumor	Organoid	Chemical	Epithelial
P1_C_O_rep3_93	-3.22184	-1.23287	P1	Tumor	Organoid	Chemical	Epithelial
P1_C_O_rep3_94	-2.21491	-0.557476	P1	Tumor	Organoid	Chemical	Epithelial
P1_C_O_rep3_95	-2.36975	-1.02352	P1	Tumor	Organoid	Chemical	Epithelial
P1_C_O_rep3_96	-2.28267	0.22014	P1	Tumor	Organoid	Chemical	Epithelial
P1_C_rep1_1	7.3011	3.19036	P1	Tumor	Invivo	In_vivo	Epithelial
P1_C_rep1_2	8.80283	-0.27314	P1	Tumor	Invivo	In_vivo	Immune
P1_C_rep1_3	4.84476	2.41082	P1	Tumor	Invivo	In_vivo	Epithelial
P1_C_rep1_4	6.56271	1.75558	P1	Tumor	Invivo	In_vivo	Epithelial
P1_C_rep1_5	6.80339	2.62042	P1	Tumor	Invivo	In_vivo	Epithelial
P1_C_rep1_6	5.82906	1.77756	P1	Tumor	Invivo	In_vivo	Epithelial
P1_C_rep1_7	5.60558	0.686323	P1	Tumor	Invivo	In_vivo	Epithelial
P1_C_rep1_8	4.95075	1.93375	P1	Tumor	Invivo	In_vivo	Epithelial
P1_C_rep1_9	5.44842	1.86087	P1	Tumor	Invivo	In_vivo	Epithelial
P1_C_rep1_10	7.34631	3.40441	P1	Tumor	Invivo	In_vivo	Epithelial
P1_C_rep1_11	7.75475	2.58328	P1	Tumor	Invivo	In_vivo	Epithelial
P1_C_rep1_12	5.40366	4.50078	P1	Tumor	Invivo	In_vivo	Epithelial
P1_C_rep1_13	5.50708	1.20476	P1	Tumor	Invivo	In_vivo	Epithelial
P1_C_rep1_14	5.38702	1.0918	P1	Tumor	Invivo	In_vivo	Epithelial
P1_C_rep1_15	6.7932	2.0042	P1	Tumor	Invivo	In_vivo	Epithelial
P1_C_rep1_16	5.47607	1.26843	P1	Tumor	Invivo	In_vivo	Epithelial
P1_C_rep1_18	4.88795	2.11482	P1	Tumor	Invivo	In_vivo	Epithelial
P1_C_rep1_19	6.93403	2.92117	P1	Tumor	Invivo	In_vivo	Epithelial
P1_C_rep1_20	3.49466	2.71498	P1	Tumor	Invivo	In_vivo	Epithelial
P1_C_rep1_21	7.15277	3.44206	P1	Tumor	Invivo	In_vivo	Epithelial
P1_C_rep1_22	5.87364	1.55286	P1	Tumor	Invivo	In_vivo	Epithelial
P1_C_rep1_24	5.19587	1.46002	P1	Tumor	Invivo	In_vivo	Epithelial
P1_C_rep1_25	6.77684	2.61577	P1	Tumor	Invivo	In_vivo	Epithelial
P1_C_rep1_26	5.11024	1.86286	P1	Tumor	Invivo	In_vivo	Epithelial
P1_C_rep1_27	4.68531	3.45479	P1	Tumor	Invivo	In_vivo	Epithelial
P1_C_rep1_28	7.35903	2.84833	P1	Tumor	Invivo	In_vivo	Epithelial
P1_C_rep1_29	5.30274	0.66879	P1	Tumor	Invivo	In_vivo	Epithelial
P1_C_rep1_30	5.93996	1.20514	P1	Tumor	Invivo	In_vivo	Epithelial
P1_C_rep1_31	5.36933	0.518314	P1	Tumor	Invivo	In_vivo	Epithelial
P1_C_rep1_32	8.81802	0.0810388	P1	Tumor	Invivo	In_vivo	Immune
P1_C_rep1_33	5.48334	0.492688	P1	Tumor	Invivo	In_vivo	Epithelial
P1_C_rep1_34	8.05718	-3.66614	P1	Tumor	Invivo	In_vivo	Mesenchymal
P1_C_rep1_35	5.18037	1.82639	P1	Tumor	Invivo	In_vivo	Epithelial
P1_C_rep1_36	7.02268	-1.64295	P1	Tumor	Invivo	In_vivo	Mesenchymal
P1_C_rep1_37	6.03926	0.901904	P1	Tumor	Invivo	In_vivo	Epithelial
P1_C_rep1_38	7.03864	2.08174	P1	Tumor	Invivo	In_vivo	Epithelial
P1_C_rep1_39	6.9024	1.97359	P1	Tumor	Invivo	In_vivo	Epithelial
P1_C_rep1_40	5.3484	1.18382	P1	Tumor	Invivo	In_vivo	Epithelial
P1_C_rep1_41	5.79814	1.84373	P1	Tumor	Invivo	In_vivo	Epithelial
P1_C_rep1_42	7.59423	2.71806	P1	Tumor	Invivo	In_vivo	Epithelial
P1_C_rep1_43	6.0851	1.67598	P1	Tumor	Invivo	In_vivo	Epithelial
P1_C_rep1_44	5.31226	0.897461	P1	Tumor	Invivo	In_vivo	Epithelial
P1_C_rep1_45	7.40685	2.50963	P1	Tumor	Invivo	In_vivo	Epithelial
P1_C_rep1_46	7.91109	1.99012	P1	Tumor	Invivo	In_vivo	Epithelial
P1_C_rep1_47	7.49008	3.62207	P1	Tumor	Invivo	In_vivo	Epithelial
P1_C_rep1_48	5.0645	2.31531	P1	Tumor	Invivo	In_vivo	Epithelial
P1_C_rep1_50	5.83667	0.772098	P1	Tumor	Invivo	In_vivo	Epithelial
P1_C_rep1_51	6.76884	1.32088	P1	Tumor	Invivo	In_vivo	Epithelial
P1_C_rep1_52	7.84104	-0.302105	P1	Tumor	Invivo	In_vivo	Immune
P1_C_rep1_53	6.81537	2.07482	P1	Tumor	Invivo	In_vivo	Epithelial
P1_C_rep1_54	7.04342	-1.77178	P1	Tumor	Invivo	In_vivo	Mesenchymal
P1_C_rep1_55	5.86788	1.9833	P1	Tumor	Invivo	In_vivo	Epithelial
P1_C_rep1_56	7.10408	-1.47303	P1	Tumor	Invivo	In_vivo	Mesenchymal
P1_C_rep1_58	5.47827	1.27099	P1	Tumor	Invivo	In_vivo	Epithelial
P1_C_rep1_59	6.44932	2.11088	P1	Tumor	Invivo	In_vivo	Epithelial
P1_C_rep1_60	5.13168	2.45318	P1	Tumor	Invivo	In_vivo	Epithelial
P1_C_rep1_61	5.14346	1.47872	P1	Tumor	Invivo	In_vivo	Epithelial
P1_C_rep1_62	8.00524	-0.750087	P1	Tumor	Invivo	In_vivo	Immune
P1_C_rep1_64	5.78563	1.02414	P1	Tumor	Invivo	In_vivo	Epithelial
P1_C_rep1_65	4.94623	2.02592	P1	Tumor	Invivo	In_vivo	Epithelial
P1_C_rep1_66	6.97085	2.89459	P1	Tumor	Invivo	In_vivo	Epithelial
P1_C_rep1_68	5.58832	3.90233	P1	Tumor	Invivo	In_vivo	Epithelial
P1_C_rep1_69	5.28552	1.90145	P1	Tumor	Invivo	In_vivo	Epithelial
P1_C_rep1_70	8.43938	-0.262104	P1	Tumor	Invivo	In_vivo	Immune
P1_C_rep1_71	5.63795	1.02106	P1	Tumor	Invivo	In_vivo	Epithelial
P1_C_rep1_72	5.61196	1.1355	P1	Tumor	Invivo	In_vivo	Epithelial
P1_C_rep1_73	7.84634	-3.59237	P1	Tumor	Invivo	In_vivo	Mesenchymal
P1_C_rep1_74	5.44494	0.566499	P1	Tumor	Invivo	In_vivo	Epithelial
P1_C_rep1_75	7.30923	3.27652	P1	Tumor	Invivo	In_vivo	Epithelial
P1_C_rep1_76	5.97984	1.7061	P1	Tumor	Invivo	In_vivo	Epithelial
P1_C_rep1_77	8.64775	-0.0880227	P1	Tumor	Invivo	In_vivo	Immune
P1_C_rep1_78	5.60844	1.77915	P1	Tumor	Invivo	In_vivo	Epithelial
P1_C_rep1_79	5.22718	1.82894	P1	Tumor	Invivo	In_vivo	Epithelial
P1_C_rep1_81	5.19653	1.82624	P1	Tumor	Invivo	In_vivo	Epithelial
P1_C_rep1_82	5.31014	1.07515	P1	Tumor	Invivo	In_vivo	Epithelial
P1_C_rep1_83	5.64955	1.95983	P1	Tumor	Invivo	In_vivo	Epithelial
P1_C_rep1_84	4.99507	1.68446	P1	Tumor	Invivo	In_vivo	Epithelial
P1_C_rep1_85	6.88467	2.75297	P1	Tumor	Invivo	In_vivo	Epithelial
P1_C_rep1_86	5.51021	1.10669	P1	Tumor	Invivo	In_vivo	Epithelial
P1_C_rep1_87	5.66937	0.792862	P1	Tumor	Invivo	In_vivo	Epithelial
P1_C_rep1_88	6.88411	2.1539	P1	Tumor	Invivo	In_vivo	Epithelial
P1_C_rep1_89	7.1659	3.05933	P1	Tumor	Invivo	In_vivo	Epithelial
P1_C_rep1_90	7.76181	2.63265	P1	Tumor	Invivo	In_vivo	Epithelial
P1_C_rep1_91	5.19817	2.1641	P1	Tumor	Invivo	In_vivo	Epithelial
P1_C_rep1_92	5.69404	2.68484	P1	Tumor	Invivo	In_vivo	Epithelial
P1_C_rep1_93	7.17733	2.76086	P1	Tumor	Invivo	In_vivo	Epithelial
P1_C_rep1_94	7.44022	2.98051	P1	Tumor	Invivo	In_vivo	Epithelial
P1_C_rep1_95	6.88751	2.81593	P1	Tumor	Invivo	In_vivo	Epithelial
P1_C_rep2_1	5.90596	1.51962	P1	Tumor	Invivo	In_vivo	Epithelial
P1_C_rep2_2	8.7588	0.0789128	P1	Tumor	Invivo	In_vivo	Immune
P1_C_rep2_3	6.33196	1.96691	P1	Tumor	Invivo	In_vivo	Epithelial
P1_C_rep2_4	5.36009	1.29564	P1	Tumor	Invivo	In_vivo	Epithelial
P1_C_rep2_5	7.0618	4.40681	P1	Tumor	Invivo	In_vivo	Epithelial
P1_C_rep2_6	6.84504	2.35561	P1	Tumor	Invivo	In_vivo	Epithelial
P1_C_rep2_7	7.4361	4.4179	P1	Tumor	Invivo	In_vivo	Epithelial
P1_C_rep2_8	6.89106	1.8667	P1	Tumor	Invivo	In_vivo	Epithelial
P1_C_rep2_9	6.93362	2.77613	P1	Tumor	Invivo	In_vivo	Epithelial
P1_C_rep2_10	6.69909	1.91356	P1	Tumor	Invivo	In_vivo	Epithelial
P1_C_rep2_11	6.533	2.0394	P1	Tumor	Invivo	In_vivo	Epithelial
P1_C_rep2_12	7.00222	3.07205	P1	Tumor	Invivo	In_vivo	Epithelial
P1_C_rep2_13	8.57935	-0.249636	P1	Tumor	Invivo	In_vivo	Immune
P1_C_rep2_14	6.53203	0.48439	P1	Tumor	Invivo	In_vivo	Epithelial
P1_C_rep2_15	7.09708	2.28187	P1	Tumor	Invivo	In_vivo	Epithelial
P1_C_rep2_16	7.08768	-1.82911	P1	Tumor	Invivo	In_vivo	Mesenchymal
P1_C_rep2_17	8.83863	-0.0600103	P1	Tumor	Invivo	In_vivo	Immune
P1_C_rep2_18	8.72899	-0.119355	P1	Tumor	Invivo	In_vivo	Immune
P1_C_rep2_19	7.75715	-0.44243	P1	Tumor	Invivo	In_vivo	Immune
P1_C_rep2_20	8.82851	-0.0248473	P1	Tumor	Invivo	In_vivo	Immune
P1_C_rep2_21	6.7761	3.18889	P1	Tumor	Invivo	In_vivo	Epithelial
P1_C_rep2_22	5.73749	1.13565	P1	Tumor	Invivo	In_vivo	Epithelial
P1_C_rep2_24	5.95016	1.34644	P1	Tumor	Invivo	In_vivo	Epithelial
P1_C_rep2_25	7.79488	-3.41285	P1	Tumor	Invivo	In_vivo	Mesenchymal
P1_C_rep2_26	6.28939	1.43321	P1	Tumor	Invivo	In_vivo	Epithelial
P1_C_rep2_27	8.24861	-0.924255	P1	Tumor	Invivo	In_vivo	Immune
P1_C_rep2_28	6.65984	2.13676	P1	Tumor	Invivo	In_vivo	Epithelial
P1_C_rep2_29	4.41043	2.71001	P1	Tumor	Invivo	In_vivo	Epithelial
P1_C_rep2_30	5.75245	0.360449	P1	Tumor	Invivo	In_vivo	Epithelial
P1_C_rep2_31	5.85018	2.88242	P1	Tumor	Invivo	In_vivo	Epithelial
P1_C_rep2_32	5.32224	1.51212	P1	Tumor	Invivo	In_vivo	Epithelial
P1_C_rep2_33	6.21578	0.590458	P1	Tumor	Invivo	In_vivo	Epithelial
P1_C_rep2_34	7.11137	2.95862	P1	Tumor	Invivo	In_vivo	Epithelial
P1_C_rep2_35	6.1633	1.57527	P1	Tumor	Invivo	In_vivo	Epithelial
P1_C_rep2_36	8.30915	-1.00027	P1	Tumor	Invivo	In_vivo	Immune
P1_C_rep2_37	5.81489	1.13836	P1	Tumor	Invivo	In_vivo	Epithelial
P1_C_rep2_38	5.78221	2.56743	P1	Tumor	Invivo	In_vivo	Epithelial
P1_C_rep2_40	7.86256	-0.516183	P1	Tumor	Invivo	In_vivo	Immune
P1_C_rep2_41	6.04848	2.06615	P1	Tumor	Invivo	In_vivo	Epithelial
P1_C_rep2_42	6.30118	1.45905	P1	Tumor	Invivo	In_vivo	Epithelial
P1_C_rep2_43	6.09472	1.08408	P1	Tumor	Invivo	In_vivo	Epithelial
P1_C_rep2_44	5.24373	1.44868	P1	Tumor	Invivo	In_vivo	Epithelial
P1_C_rep2_45	5.77578	1.14371	P1	Tumor	Invivo	In_vivo	Epithelial
P1_C_rep2_46	7.24435	2.26435	P1	Tumor	Invivo	In_vivo	Epithelial
P1_C_rep2_47	5.26444	1.43324	P1	Tumor	Invivo	In_vivo	Epithelial
P1_C_rep2_48	6.07234	1.64186	P1	Tumor	Invivo	In_vivo	Epithelial
P1_C_rep2_49	6.62312	1.34867	P1	Tumor	Invivo	In_vivo	Epithelial
P1_C_rep2_50	6.68162	2.27826	P1	Tumor	Invivo	In_vivo	Epithelial
P1_C_rep2_51	6.06473	1.19469	P1	Tumor	Invivo	In_vivo	Epithelial
P1_C_rep2_52	7.1384	3.33373	P1	Tumor	Invivo	In_vivo	Epithelial
P1_C_rep2_53	7.77283	-0.431242	P1	Tumor	Invivo	In_vivo	Immune
P1_C_rep2_54	5.91448	1.59675	P1	Tumor	Invivo	In_vivo	Epithelial
P1_C_rep2_55	5.4854	0.639034	P1	Tumor	Invivo	In_vivo	Epithelial
P1_C_rep2_56	7.83609	-3.72078	P1	Tumor	Invivo	In_vivo	Mesenchymal
P1_C_rep2_58	6.24221	2.01463	P1	Tumor	Invivo	In_vivo	Epithelial
P1_C_rep2_59	7.08929	3.07308	P1	Tumor	Invivo	In_vivo	Epithelial
P1_C_rep2_60	7.99704	-3.53426	P1	Tumor	Invivo	In_vivo	Mesenchymal
P1_C_rep2_61	5.94356	1.12364	P1	Tumor	Invivo	In_vivo	Epithelial
P1_C_rep2_62	8.22468	-0.879699	P1	Tumor	Invivo	In_vivo	Immune
P1_C_rep2_65	5.67643	1.60159	P1	Tumor	Invivo	In_vivo	Epithelial
P1_C_rep2_66	8.18596	-0.201444	P1	Tumor	Invivo	In_vivo	Immune
P1_C_rep2_67	6.01713	0.702205	P1	Tumor	Invivo	In_vivo	Epithelial
P1_C_rep2_68	6.92536	0.603801	P1	Tumor	Invivo	In_vivo	Epithelial
P1_C_rep2_69	6.60084	2.96618	P1	Tumor	Invivo	In_vivo	Epithelial
P1_C_rep2_70	5.53754	0.549931	P1	Tumor	Invivo	In_vivo	Epithelial
P1_C_rep2_71	6.06563	1.82252	P1	Tumor	Invivo	In_vivo	Epithelial
P1_C_rep2_72	5.32948	0.809328	P1	Tumor	Invivo	In_vivo	Epithelial
P1_C_rep2_74	6.84442	2.79708	P1	Tumor	Invivo	In_vivo	Epithelial
P1_C_rep2_75	6.61733	1.29785	P1	Tumor	Invivo	In_vivo	Epithelial
P1_C_rep2_76	6.0582	1.41146	P1	Tumor	Invivo	In_vivo	Epithelial
P1_C_rep2_77	6.13445	0.850095	P1	Tumor	Invivo	In_vivo	Epithelial
P1_C_rep2_78	6.55961	1.66878	P1	Tumor	Invivo	In_vivo	Epithelial
P1_C_rep2_79	6.07384	1.00065	P1	Tumor	Invivo	In_vivo	Epithelial
P1_C_rep2_80	6.31322	1.27458	P1	Tumor	Invivo	In_vivo	Epithelial
P1_C_rep2_81	8.01101	-3.4572	P1	Tumor	Invivo	In_vivo	Mesenchymal
P1_C_rep2_82	6.21434	0.618776	P1	Tumor	Invivo	In_vivo	Epithelial
P1_C_rep2_83	8.55829	-0.337561	P1	Tumor	Invivo	In_vivo	Immune
P1_C_rep2_84	7.85837	-0.306164	P1	Tumor	Invivo	In_vivo	Immune
P1_C_rep2_85	6.91325	2.72041	P1	Tumor	Invivo	In_vivo	Epithelial
P1_C_rep2_86	6.06458	0.699985	P1	Tumor	Invivo	In_vivo	Epithelial
P1_C_rep2_87	7.76385	-0.31731	P1	Tumor	Invivo	In_vivo	Immune
P1_C_rep2_88	7.09918	2.3384	P1	Tumor	Invivo	In_vivo	Epithelial
P1_C_rep2_89	5.23654	1.63818	P1	Tumor	Invivo	In_vivo	Epithelial
P1_C_rep2_90	8.24465	-0.959599	P1	Tumor	Invivo	In_vivo	Immune
P1_C_rep2_91	6.29013	1.0446	P1	Tumor	Invivo	In_vivo	Epithelial
P1_C_rep2_92	6.37127	1.31505	P1	Tumor	Invivo	In_vivo	Epithelial
P1_C_rep2_93	7.14655	3.54761	P1	Tumor	Invivo	In_vivo	Epithelial
P1_C_rep2_94	5.88015	0.701772	P1	Tumor	Invivo	In_vivo	Epithelial
P1_C_rep2_95	5.83295	0.716352	P1	Tumor	Invivo	In_vivo	Epithelial
P1_C_rep2_96	7.46498	1.97433	P1	Tumor	Invivo	In_vivo	Epithelial
P1_C_rep3_1	7.301	3.92676	P1	Tumor	Invivo	In_vivo	Epithelial
P1_C_rep3_2	5.51485	1.10883	P1	Tumor	Invivo	In_vivo	Epithelial
P1_C_rep3_3	5.49283	1.26286	P1	Tumor	Invivo	In_vivo	Epithelial
P1_C_rep3_4	5.03184	1.80054	P1	Tumor	Invivo	In_vivo	Epithelial
P1_C_rep3_5	9.3326	3.04881	P1	Tumor	Invivo	In_vivo	Epithelial
P1_C_rep3_7	9.44023	3.272	P1	Tumor	Invivo	In_vivo	Epithelial
P1_C_rep3_8	6.11036	1.50138	P1	Tumor	Invivo	In_vivo	Epithelial
P1_C_rep3_9	6.18003	1.64602	P1	Tumor	Invivo	In_vivo	Epithelial
P1_C_rep3_10	5.94362	1.84815	P1	Tumor	Invivo	In_vivo	Epithelial
P1_C_rep3_11	5.69764	1.24139	P1	Tumor	Invivo	In_vivo	Epithelial
P1_C_rep3_12	8.48229	-0.219886	P1	Tumor	Invivo	In_vivo	Immune
P1_C_rep3_13	7.06953	3.5482	P1	Tumor	Invivo	In_vivo	Epithelial
P1_C_rep3_14	8.94618	0.0299587	P1	Tumor	Invivo	In_vivo	Immune
P1_C_rep3_15	8.8093	-0.138886	P1	Tumor	Invivo	In_vivo	Immune
P1_C_rep3_16	8.15016	3.04595	P1	Tumor	Invivo	In_vivo	Epithelial
P1_C_rep3_17	6.65552	2.80361	P1	Tumor	Invivo	In_vivo	Epithelial
P1_C_rep3_18	7.07338	4.08116	P1	Tumor	Invivo	In_vivo	Epithelial
P1_C_rep3_19	6.18452	1.66592	P1	Tumor	Invivo	In_vivo	Epithelial
P1_C_rep3_20	3.13615	2.6356	P1	Tumor	Invivo	In_vivo	Epithelial
P1_C_rep3_21	5.9922	1.8213	P1	Tumor	Invivo	In_vivo	Epithelial
P1_C_rep3_22	8.70042	-0.0948361	P1	Tumor	Invivo	In_vivo	Immune
P1_C_rep3_24	5.24495	1.34536	P1	Tumor	Invivo	In_vivo	Epithelial
P1_C_rep3_25	6.26142	0.735131	P1	Tumor	Invivo	In_vivo	Epithelial
P1_C_rep3_26	5.18687	1.6765	P1	Tumor	Invivo	In_vivo	Epithelial
P1_C_rep3_27	5.1677	2.0512	P1	Tumor	Invivo	In_vivo	Epithelial
P1_C_rep3_28	5.25013	1.90384	P1	Tumor	Invivo	In_vivo	Epithelial
P1_C_rep3_30	8.6365	-0.173378	P1	Tumor	Invivo	In_vivo	Immune
P1_C_rep3_32	6.08807	2.07047	P1	Tumor	Invivo	In_vivo	Epithelial
P1_C_rep3_33	5.06931	2.21726	P1	Tumor	Invivo	In_vivo	Epithelial
P1_C_rep3_35	7.87253	-0.215058	P1	Tumor	Invivo	In_vivo	Epithelial
P1_C_rep3_36	6.01491	1.77055	P1	Tumor	Invivo	In_vivo	Epithelial
P1_C_rep3_37	8.71898	-0.336704	P1	Tumor	Invivo	In_vivo	Immune
P1_C_rep3_38	6.72154	2.45185	P1	Tumor	Invivo	In_vivo	Epithelial
P1_C_rep3_39	8.03139	0.166402	P1	Tumor	Invivo	In_vivo	Epithelial
P1_C_rep3_40	5.35255	1.33764	P1	Tumor	Invivo	In_vivo	Epithelial
P1_C_rep3_41	8.81292	0.018463	P1	Tumor	Invivo	In_vivo	Immune
P1_C_rep3_42	5.73008	0.605387	P1	Tumor	Invivo	In_vivo	Epithelial
P1_C_rep3_43	5.38365	0.617713	P1	Tumor	Invivo	In_vivo	Epithelial
P1_C_rep3_44	7.80702	2.23726	P1	Tumor	Invivo	In_vivo	Epithelial
P1_C_rep3_45	7.68277	2.4647	P1	Tumor	Invivo	In_vivo	Epithelial
P1_C_rep3_46	7.29994	3.64531	P1	Tumor	Invivo	In_vivo	Epithelial
P1_C_rep3_47	6.97146	2.28175	P1	Tumor	Invivo	In_vivo	Epithelial
P1_C_rep3_48	5.70721	1.02418	P1	Tumor	Invivo	In_vivo	Epithelial
P1_C_rep3_49	5.79508	1.96962	P1	Tumor	Invivo	In_vivo	Epithelial
P1_C_rep3_50	6.903	3.09027	P1	Tumor	Invivo	In_vivo	Epithelial
P1_C_rep3_51	6.88331	2.48046	P1	Tumor	Invivo	In_vivo	Epithelial
P1_C_rep3_52	5.36026	1.18786	P1	Tumor	Invivo	In_vivo	Epithelial
P1_C_rep3_53	7.08008	3.7005	P1	Tumor	Invivo	In_vivo	Epithelial
P1_C_rep3_54	5.45086	0.583679	P1	Tumor	Invivo	In_vivo	Epithelial
P1_C_rep3_55	7.16726	1.97668	P1	Tumor	Invivo	In_vivo	Epithelial
P1_C_rep3_56	3.17526	2.70064	P1	Tumor	Invivo	In_vivo	Epithelial
P1_C_rep3_57	7.25497	3.59898	P1	Tumor	Invivo	In_vivo	Epithelial
P1_C_rep3_58	5.20266	1.58943	P1	Tumor	Invivo	In_vivo	Epithelial
P1_C_rep3_59	5.49345	0.775941	P1	Tumor	Invivo	In_vivo	Epithelial
P1_C_rep3_60	6.88333	0.47205	P1	Tumor	Invivo	In_vivo	Epithelial
P1_C_rep3_61	5.43622	0.688226	P1	Tumor	Invivo	In_vivo	Epithelial
P1_C_rep3_63	5.58303	1.25983	P1	Tumor	Invivo	In_vivo	Epithelial
P1_C_rep3_64	5.833	1.29172	P1	Tumor	Invivo	In_vivo	Epithelial
P1_C_rep3_65	5.16564	2.43999	P1	Tumor	Invivo	In_vivo	Epithelial
P1_C_rep3_66	5.13679	2.41557	P1	Tumor	Invivo	In_vivo	Epithelial
P1_C_rep3_67	6.04576	1.44688	P1	Tumor	Invivo	In_vivo	Epithelial
P1_C_rep3_68	7.5817	3.76451	P1	Tumor	Invivo	In_vivo	Epithelial
P1_C_rep3_69	7.26714	2.32809	P1	Tumor	Invivo	In_vivo	Epithelial
P1_C_rep3_70	5.43729	1.55766	P1	Tumor	Invivo	In_vivo	Epithelial
P1_C_rep3_71	6.62217	2.16926	P1	Tumor	Invivo	In_vivo	Epithelial
P1_C_rep3_72	5.38021	1.50305	P1	Tumor	Invivo	In_vivo	Epithelial
P1_C_rep3_73	7.13285	3.59345	P1	Tumor	Invivo	In_vivo	Epithelial
P1_C_rep3_74	7.65646	3.50444	P1	Tumor	Invivo	In_vivo	Epithelial
P1_C_rep3_75	6.13774	1.06583	P1	Tumor	Invivo	In_vivo	Epithelial
P1_C_rep3_76	5.04278	1.82047	P1	Tumor	Invivo	In_vivo	Epithelial
P1_C_rep3_77	6.87105	3.93893	P1	Tumor	Invivo	In_vivo	Epithelial
P1_C_rep3_78	6.36165	2.08641	P1	Tumor	Invivo	In_vivo	Epithelial
P1_C_rep3_79	5.19243	1.45453	P1	Tumor	Invivo	In_vivo	Epithelial
P1_C_rep3_80	7.94734	0.00848916	P1	Tumor	Invivo	In_vivo	Epithelial
P1_C_rep3_81	8.78102	-0.141775	P1	Tumor	Invivo	In_vivo	Immune
P1_C_rep3_82	5.58494	1.22907	P1	Tumor	Invivo	In_vivo	Epithelial
P1_C_rep3_83	5.15495	1.88726	P1	Tumor	Invivo	In_vivo	Epithelial
P1_C_rep3_84	8.53288	-0.323193	P1	Tumor	Invivo	In_vivo	Immune
P1_C_rep3_85	4.74364	4.47913	P1	Tumor	Invivo	In_vivo	Epithelial
P1_C_rep3_86	7.2102	2.9455	P1	Tumor	Invivo	In_vivo	Epithelial
P1_C_rep3_87	7.57805	2.36025	P1	Tumor	Invivo	In_vivo	Epithelial
P1_C_rep3_88	8.87429	-0.0406509	P1	Tumor	Invivo	In_vivo	Immune
P1_C_rep3_89	5.77706	1.24797	P1	Tumor	Invivo	In_vivo	Epithelial
P1_C_rep3_90	7.80423	-0.307244	P1	Tumor	Invivo	In_vivo	Immune
P1_C_rep3_91	4.94908	1.80903	P1	Tumor	Invivo	In_vivo	Epithelial
P1_C_rep3_92	5.60333	0.665998	P1	Tumor	Invivo	In_vivo	Epithelial
P1_C_rep3_93	6.70751	2.16037	P1	Tumor	Invivo	In_vivo	Epithelial
P1_C_rep3_94	4.99156	2.23269	P1	Tumor	Invivo	In_vivo	Epithelial
P1_C_rep3_95	5.52517	0.733949	P1	Tumor	Invivo	In_vivo	Epithelial
P1_C_rep3_96	5.43262	0.773093	P1	Tumor	Invivo	In_vivo	Epithelial
P1_T_O2m_rep1_1	-5.30871	-0.187627	P1	Normal	Organoid	Chemical	Epithelial
P1_T_O2m_rep1_2	-6.21503	0.405988	P1	Normal	Organoid	Chemical	Epithelial
P1_T_O2m_rep1_3	-5.30981	0.491973	P1	Normal	Organoid	Chemical	Epithelial
P1_T_O2m_rep1_4	-5.70609	0.0623612	P1	Normal	Organoid	Chemical	Epithelial
P1_T_O2m_rep1_5	-6.79187	1.95735	P1	Normal	Organoid	Chemical	Epithelial
P1_T_O2m_rep1_6	-4.74025	-0.721721	P1	Normal	Organoid	Chemical	Epithelial
P1_T_O2m_rep1_7	-6.8589	1.28147	P1	Normal	Organoid	Chemical	Epithelial
P1_T_O2m_rep1_8	-0.0152213	-4.29294	P1	Normal	Organoid	Chemical	Epithelial
P1_T_O2m_rep1_9	-6.86821	1.45746	P1	Normal	Organoid	Chemical	Epithelial
P1_T_O2m_rep1_10	-5.27661	-1.20776	P1	Normal	Organoid	Chemical	Epithelial
P1_T_O2m_rep1_11	-5.71934	-0.717848	P1	Normal	Organoid	Chemical	Epithelial
P1_T_O2m_rep1_12	-5.355	-1.30357	P1	Normal	Organoid	Chemical	Epithelial
P1_T_O2m_rep1_13	-4.96105	-0.834963	P1	Normal	Organoid	Chemical	Epithelial
P1_T_O2m_rep1_14	-5.17279	-1.05738	P1	Normal	Organoid	Chemical	Epithelial
P1_T_O2m_rep1_15	-4.77171	-0.776097	P1	Normal	Organoid	Chemical	Epithelial
P1_T_O2m_rep1_16	-5.406	-1.40862	P1	Normal	Organoid	Chemical	Epithelial
P1_T_O2m_rep1_17	-4.82026	-0.790497	P1	Normal	Organoid	Chemical	Epithelial
P1_T_O2m_rep1_18	-4.78078	-0.710013	P1	Normal	Organoid	Chemical	Epithelial
P1_T_O2m_rep1_19	-4.68364	-0.751645	P1	Normal	Organoid	Chemical	Epithelial
P1_T_O2m_rep1_20	-5.09683	-0.706475	P1	Normal	Organoid	Chemical	Epithelial
P1_T_O2m_rep1_21	-5.14961	-1.02212	P1	Normal	Organoid	Chemical	Epithelial
P1_T_O2m_rep1_22	-4.90208	-0.904528	P1	Normal	Organoid	Chemical	Epithelial
P1_T_O2m_rep1_23	-1.96237	-3.73798	P1	Normal	Organoid	Chemical	Epithelial
P1_T_O2m_rep1_24	-4.77188	-0.811281	P1	Normal	Organoid	Chemical	Epithelial
P1_T_O2m_rep1_25	-5.56549	-1.09981	P1	Normal	Organoid	Chemical	Epithelial
P1_T_O2m_rep1_26	-4.78943	-0.556648	P1	Normal	Organoid	Chemical	Epithelial
P1_T_O2m_rep1_27	-4.3975	-0.320096	P1	Normal	Organoid	Chemical	Epithelial
P1_T_O2m_rep1_28	-5.05406	-0.828903	P1	Normal	Organoid	Chemical	Epithelial
P1_T_O2m_rep1_29	-4.73693	-0.650046	P1	Normal	Organoid	Chemical	Epithelial
P1_T_O2m_rep1_30	-5.53795	-1.269	P1	Normal	Organoid	Chemical	Epithelial
P1_T_O2m_rep1_31	-5.0379	-0.980031	P1	Normal	Organoid	Chemical	Epithelial
P1_T_O2m_rep1_32	-4.96684	-0.859667	P1	Normal	Organoid	Chemical	Epithelial
P1_T_O2m_rep1_33	-5.18747	1.04598	P1	Normal	Organoid	Chemical	Epithelial
P1_T_O2m_rep1_34	-6.37458	1.1103	P1	Normal	Organoid	Chemical	Epithelial
P1_T_O2m_rep1_35	-4.77068	-0.786219	P1	Normal	Organoid	Chemical	Epithelial
P1_T_O2m_rep1_36	-4.79151	0.523252	P1	Normal	Organoid	Chemical	Epithelial
P1_T_O2m_rep1_37	0.579285	-4.24007	P1	Normal	Organoid	Chemical	Epithelial
P1_T_O2m_rep1_38	-4.76321	-0.0688476	P1	Normal	Organoid	Chemical	Epithelial
P1_T_O2m_rep1_39	-6.27643	0.172404	P1	Normal	Organoid	Chemical	Epithelial
P1_T_O2m_rep1_40	-5.08603	-1.51254	P1	Normal	Organoid	Chemical	Epithelial
P1_T_O2m_rep1_41	-5.41343	-0.562569	P1	Normal	Organoid	Chemical	Epithelial
P1_T_O2m_rep1_42	-5.14259	-1.61658	P1	Normal	Organoid	Chemical	Epithelial
P1_T_O2m_rep1_44	-5.50044	-1.18731	P1	Normal	Organoid	Chemical	Epithelial
P1_T_O2m_rep1_45	-6.03854	0.284985	P1	Normal	Organoid	Chemical	Epithelial
P1_T_O2m_rep1_46	-1.91848	-3.60251	P1	Normal	Organoid	Chemical	Epithelial
P1_T_O2m_rep1_47	0.335313	-4.56411	P1	Normal	Organoid	Chemical	Epithelial
P1_T_O2m_rep1_48	-6.38069	0.298067	P1	Normal	Organoid	Chemical	Epithelial
P1_T_O2m_rep1_49	-4.87834	-0.186799	P1	Normal	Organoid	Chemical	Epithelial
P1_T_O2m_rep1_50	-6.48554	0.501109	P1	Normal	Organoid	Chemical	Epithelial
P1_T_O2m_rep1_51	-3.8653	-1.33384	P1	Normal	Organoid	Chemical	Epithelial
P1_T_O2m_rep1_52	-5.67084	-0.0732986	P1	Normal	Organoid	Chemical	Epithelial
P1_T_O2m_rep1_53	-5.23817	-0.212209	P1	Normal	Organoid	Chemical	Epithelial
P1_T_O2m_rep1_54	-5.29721	-0.183423	P1	Normal	Organoid	Chemical	Epithelial
P1_T_O2m_rep1_55	-6.85062	1.05147	P1	Normal	Organoid	Chemical	Epithelial
P1_T_O2m_rep1_56	-6.39435	0.374051	P1	Normal	Organoid	Chemical	Epithelial
P1_T_O2m_rep1_57	-5.60528	-0.16506	P1	Normal	Organoid	Chemical	Epithelial
P1_T_O2m_rep1_58	-6.35569	0.553321	P1	Normal	Organoid	Chemical	Epithelial
P1_T_O2m_rep1_59	-5.55204	-0.098614	P1	Normal	Organoid	Chemical	Epithelial
P1_T_O2m_rep1_60	-5.50652	-0.0228024	P1	Normal	Organoid	Chemical	Epithelial
P1_T_O2m_rep1_61	-5.53849	-0.0109606	P1	Normal	Organoid	Chemical	Epithelial
P1_T_O2m_rep1_62	-5.92001	0.457596	P1	Normal	Organoid	Chemical	Epithelial
P1_T_O2m_rep1_63	-3.34401	0.603885	P1	Normal	Organoid	Chemical	Epithelial
P1_T_O2m_rep1_64	-5.2991	-0.121382	P1	Normal	Organoid	Chemical	Epithelial
P1_T_O2m_rep1_65	-5.76623	0.108035	P1	Normal	Organoid	Chemical	Epithelial
P1_T_O2m_rep1_66	-4.30704	-0.513182	P1	Normal	Organoid	Chemical	Epithelial
P1_T_O2m_rep1_67	-4.95052	-0.389375	P1	Normal	Organoid	Chemical	Epithelial
P1_T_O2m_rep1_68	-4.00939	-1.24182	P1	Normal	Organoid	Chemical	Epithelial
P1_T_O2m_rep1_69	-6.20656	0.172795	P1	Normal	Organoid	Chemical	Epithelial
P1_T_O2m_rep1_70	-4.42585	-0.241673	P1	Normal	Organoid	Chemical	Epithelial
P1_T_O2m_rep1_71	-5.34092	0.0804319	P1	Normal	Organoid	Chemical	Epithelial
P1_T_O2m_rep1_72	-5.48737	-0.0745003	P1	Normal	Organoid	Chemical	Epithelial
P1_T_O2m_rep1_73	-6.52099	0.606275	P1	Normal	Organoid	Chemical	Epithelial
P1_T_O2m_rep1_74	-5.42458	-0.0197223	P1	Normal	Organoid	Chemical	Epithelial
P1_T_O2m_rep1_75	-6.70942	0.761363	P1	Normal	Organoid	Chemical	Epithelial
P1_T_O2m_rep1_76	-6.33093	0.530133	P1	Normal	Organoid	Chemical	Epithelial
P1_T_O2m_rep1_77	-5.25168	-0.183213	P1	Normal	Organoid	Chemical	Epithelial
P1_T_O2m_rep1_78	-6.51845	0.410286	P1	Normal	Organoid	Chemical	Epithelial
P1_T_O2m_rep1_79	-5.33795	0.545763	P1	Normal	Organoid	Chemical	Epithelial
P1_T_O2m_rep1_80	-5.14076	0.578977	P1	Normal	Organoid	Chemical	Epithelial
P1_T_O2m_rep1_81	-4.30449	-0.868831	P1	Normal	Organoid	Chemical	Epithelial
P1_T_O2m_rep1_82	-6.32615	-7.12897	P1	Normal	Organoid	Chemical	Epithelial
P1_T_O2m_rep1_83	-6.25768	0.326168	P1	Normal	Organoid	Chemical	Epithelial
P1_T_O2m_rep1_84	-5.09219	0.309606	P1	Normal	Organoid	Chemical	Epithelial
P1_T_O2m_rep1_85	-6.60363	2.80557	P1	Normal	Organoid	Chemical	Epithelial
P1_T_O2m_rep1_86	-4.65809	-0.839581	P1	Normal	Organoid	Chemical	Epithelial
P1_T_O2m_rep1_87	-5.99288	0.685624	P1	Normal	Organoid	Chemical	Epithelial
P1_T_O2m_rep1_88	-6.1732	0.212448	P1	Normal	Organoid	Chemical	Epithelial
P1_T_O2m_rep1_89	-3.78796	-1.10286	P1	Normal	Organoid	Chemical	Epithelial
P1_T_O2m_rep1_90	-3.77233	-2.04478	P1	Normal	Organoid	Chemical	Epithelial
P1_T_O2m_rep1_91	-4.08683	-0.583766	P1	Normal	Organoid	Chemical	Epithelial
P1_T_O2m_rep1_92	-4.03125	-0.276323	P1	Normal	Organoid	Chemical	Epithelial
P1_T_O2m_rep1_93	-6.55983	-6.61802	P1	Normal	Organoid	Chemical	Epithelial
P1_T_O2m_rep1_94	-4.81999	0.542061	P1	Normal	Organoid	Chemical	Epithelial
P1_T_O2m_rep1_95	-6.11518	0.928954	P1	Normal	Organoid	Chemical	Epithelial
P1_T_O2m_rep1_96	-4.13175	-0.640582	P1	Normal	Organoid	Chemical	Epithelial
P1_T_O_rep1_1	-4.55262	-6.58363	P1	Normal	Organoid	Chemical	Epithelial
P1_T_O_rep1_2	-7.66308	-6.34795	P1	Normal	Organoid	Chemical	Epithelial
P1_T_O_rep1_3	-7.60264	-5.97931	P1	Normal	Organoid	Chemical	Epithelial
P1_T_O_rep1_4	-0.85294	-6.23801	P1	Normal	Organoid	Chemical	Epithelial
P1_T_O_rep1_5	-7.71245	-5.81048	P1	Normal	Organoid	Chemical	Epithelial
P1_T_O_rep1_6	-5.62984	-7.06276	P1	Normal	Organoid	Chemical	Epithelial
P1_T_O_rep1_7	-4.80311	-5.69945	P1	Normal	Organoid	Chemical	Epithelial
P1_T_O_rep1_8	-6.65011	-7.80817	P1	Normal	Organoid	Chemical	Epithelial
P1_T_O_rep1_9	-7.29981	-5.54218	P1	Normal	Organoid	Chemical	Epithelial
P1_T_O_rep1_10	-7.54684	-5.81485	P1	Normal	Organoid	Chemical	Epithelial
P1_T_O_rep1_11	-7.53039	-6.78099	P1	Normal	Organoid	Chemical	Epithelial
P1_T_O_rep1_12	-6.88542	-4.77957	P1	Normal	Organoid	Chemical	Epithelial
P1_T_O_rep1_13	-3.75294	-7.04524	P1	Normal	Organoid	Chemical	Epithelial
P1_T_O_rep1_14	-7.16382	-4.76986	P1	Normal	Organoid	Chemical	Epithelial
P1_T_O_rep1_15	-2.00921	-6.84084	P1	Normal	Organoid	Chemical	Epithelial
P1_T_O_rep1_16	-7.62143	-5.57096	P1	Normal	Organoid	Chemical	Epithelial
P1_T_O_rep1_17	-5.64994	-6.28769	P1	Normal	Organoid	Chemical	Epithelial
P1_T_O_rep1_18	-6.6053	-4.38466	P1	Normal	Organoid	Chemical	Epithelial
P1_T_O_rep1_19	-1.03677	-7.38683	P1	Normal	Organoid	Chemical	Epithelial
P1_T_O_rep1_20	-7.05488	-4.56639	P1	Normal	Organoid	Chemical	Epithelial
P1_T_O_rep1_21	-6.56077	-4.6685	P1	Normal	Organoid	Chemical	Epithelial
P1_T_O_rep1_22	-7.15739	-6.61985	P1	Normal	Organoid	Chemical	Epithelial
P1_T_O_rep1_23	-1.66843	-4.56178	P1	Normal	Organoid	Chemical	Epithelial
P1_T_O_rep1_24	1.30101	-7.91306	P1	Normal	Organoid	Chemical	Epithelial
P1_T_O_rep1_25	-7.21898	-4.75369	P1	Normal	Organoid	Chemical	Epithelial
P1_T_O_rep1_26	-6.5213	-4.40958	P1	Normal	Organoid	Chemical	Epithelial
P1_T_O_rep1_27	-7.63923	-5.47873	P1	Normal	Organoid	Chemical	Epithelial
P1_T_O_rep1_28	-7.11167	-4.6234	P1	Normal	Organoid	Chemical	Epithelial
P1_T_O_rep1_29	-5.83314	-5.93051	P1	Normal	Organoid	Chemical	Epithelial
P1_T_O_rep1_30	-5.34005	-5.71821	P1	Normal	Organoid	Chemical	Epithelial
P1_T_O_rep1_31	-7.67133	-5.64687	P1	Normal	Organoid	Chemical	Epithelial
P1_T_O_rep1_32	-5.91636	-4.46217	P1	Normal	Organoid	Chemical	Epithelial
P1_T_O_rep1_33	-6.61542	-5.80611	P1	Normal	Organoid	Chemical	Epithelial
P1_T_O_rep1_34	-7.62395	-6.52768	P1	Normal	Organoid	Chemical	Epithelial
P1_T_O_rep1_35	-7.07757	-4.59089	P1	Normal	Organoid	Chemical	Epithelial
P1_T_O_rep1_36	-7.63351	-6.09521	P1	Normal	Organoid	Chemical	Epithelial
P1_T_O_rep1_37	-7.23842	-4.92849	P1	Normal	Organoid	Chemical	Epithelial
P1_T_O_rep1_38	-7.28245	-4.86896	P1	Normal	Organoid	Chemical	Epithelial
P1_T_O_rep1_39	-1.82371	-6.73737	P1	Normal	Organoid	Chemical	Epithelial
P1_T_O_rep1_40	-7.51847	-5.10642	P1	Normal	Organoid	Chemical	Epithelial
P1_T_O_rep1_41	-6.08729	-4.19997	P1	Normal	Organoid	Chemical	Epithelial
P1_T_O_rep1_42	-3.7394	-4.94441	P1	Normal	Organoid	Chemical	Epithelial
P1_T_O_rep1_43	-5.64537	-4.76557	P1	Normal	Organoid	Chemical	Epithelial
P1_T_O_rep1_44	-7.51547	-5.96936	P1	Normal	Organoid	Chemical	Epithelial
P1_T_O_rep1_45	-6.73731	-4.51216	P1	Normal	Organoid	Chemical	Epithelial
P1_T_O_rep1_46	-7.2719	-4.82634	P1	Normal	Organoid	Chemical	Epithelial
P1_T_O_rep1_47	-1.14832	-7.21258	P1	Normal	Organoid	Chemical	Epithelial
P1_T_O_rep1_48	-7.59846	-5.36245	P1	Normal	Organoid	Chemical	Epithelial
P1_T_O_rep1_49	-6.72267	-4.78246	P1	Normal	Organoid	Chemical	Epithelial
P1_T_O_rep1_50	-7.2864	-5.41228	P1	Normal	Organoid	Chemical	Epithelial
P1_T_O_rep1_51	-7.44199	-5.97507	P1	Normal	Organoid	Chemical	Epithelial
P1_T_O_rep1_52	-6.07111	-4.23776	P1	Normal	Organoid	Chemical	Epithelial
P1_T_O_rep1_53	-7.48659	-6.42669	P1	Normal	Organoid	Chemical	Epithelial
P1_T_O_rep1_54	-2.43185	-6.53882	P1	Normal	Organoid	Chemical	Epithelial
P1_T_O_rep1_55	-7.54937	-6.59265	P1	Normal	Organoid	Chemical	Epithelial
P1_T_O_rep1_56	-7.18024	-6.74262	P1	Normal	Organoid	Chemical	Epithelial
P1_T_O_rep1_57	-3.98533	-4.67335	P1	Normal	Organoid	Chemical	Epithelial
P1_T_O_rep1_58	-6.48854	-4.529	P1	Normal	Organoid	Chemical	Epithelial
P1_T_O_rep1_59	-5.77071	-4.88061	P1	Normal	Organoid	Chemical	Epithelial
P1_T_O_rep1_60	-5.50984	-4.68672	P1	Normal	Organoid	Chemical	Epithelial
P1_T_O_rep1_61	-4.40689	-5.24283	P1	Normal	Organoid	Chemical	Epithelial
P1_T_O_rep1_62	1.41608	-7.61897	P1	Normal	Organoid	Chemical	Epithelial
P1_T_O_rep1_63	1.36121	-7.99047	P1	Normal	Organoid	Chemical	Epithelial
P1_T_O_rep1_64	-5.59145	-4.54567	P1	Normal	Organoid	Chemical	Epithelial
P1_T_O_rep1_65	-6.51938	-4.71988	P1	Normal	Organoid	Chemical	Epithelial
P1_T_O_rep1_66	-5.46581	-4.48577	P1	Normal	Organoid	Chemical	Epithelial
P1_T_O_rep1_67	-7.21731	-5.63796	P1	Normal	Organoid	Chemical	Epithelial
P1_T_O_rep1_68	1.21508	-7.47988	P1	Normal	Organoid	Chemical	Epithelial
P1_T_O_rep1_69	-1.47645	-7.29511	P1	Normal	Organoid	Chemical	Epithelial
P1_T_O_rep1_70	-5.73128	-4.76699	P1	Normal	Organoid	Chemical	Epithelial
P1_T_O_rep1_71	-2.40214	-6.56505	P1	Normal	Organoid	Chemical	Epithelial
P1_T_O_rep1_72	1.46091	-7.22148	P1	Normal	Organoid	Chemical	Epithelial
P1_T_O_rep1_73	-7.64575	-5.72538	P1	Normal	Organoid	Chemical	Epithelial
P1_T_O_rep1_74	-3.65584	-6.35415	P1	Normal	Organoid	Chemical	Epithelial
P1_T_O_rep1_75	1.49981	-7.29143	P1	Normal	Organoid	Chemical	Epithelial
P1_T_O_rep1_76	-5.52334	-4.29058	P1	Normal	Organoid	Chemical	Epithelial
P1_T_O_rep1_77	-6.97611	-4.51231	P1	Normal	Organoid	Chemical	Epithelial
P1_T_O_rep1_78	-6.11427	-4.33412	P1	Normal	Organoid	Chemical	Epithelial
P1_T_O_rep1_79	-6.09592	-4.53617	P1	Normal	Organoid	Chemical	Epithelial
P1_T_O_rep1_80	-2.06883	-4.59653	P1	Normal	Organoid	Chemical	Epithelial
P1_T_O_rep1_81	-1.11969	-7.28072	P1	Normal	Organoid	Chemical	Epithelial
P1_T_O_rep1_82	-1.80535	-6.30875	P1	Normal	Organoid	Chemical	Epithelial
P1_T_O_rep1_83	1.82753	-7.95253	P1	Normal	Organoid	Chemical	Epithelial
P1_T_O_rep1_84	-1.96497	-7.00494	P1	Normal	Organoid	Chemical	Epithelial
P1_T_O_rep1_86	-4.54754	-3.60842	P1	Normal	Organoid	Chemical	Epithelial
P1_T_O_rep1_87	-1.8034	-7.07004	P1	Normal	Organoid	Chemical	Epithelial
P1_T_O_rep1_88	-1.2207	-7.33752	P1	Normal	Organoid	Chemical	Epithelial
P1_T_O_rep1_89	1.25942	-7.06153	P1	Normal	Organoid	Chemical	Epithelial
P1_T_O_rep1_90	-2.80538	-6.51796	P1	Normal	Organoid	Chemical	Epithelial
P1_T_O_rep1_92	-7.24915	-6.29818	P1	Normal	Organoid	Chemical	Epithelial
P1_T_O_rep1_93	-4.16167	-5.37632	P1	Normal	Organoid	Chemical	Epithelial
P1_T_O_rep1_94	-5.72877	-4.09985	P1	Normal	Organoid	Chemical	Epithelial
P1_T_O_rep1_95	-7.24943	-6.01403	P1	Normal	Organoid	Chemical	Epithelial
P1_T_O_rep1_96	-5.70636	-4.70852	P1	Normal	Organoid	Chemical	Epithelial
P1_T_rep1_1	7.91451	3.24008	P1	Normal	Invivo	In_vivo	Epithelial
P1_T_rep1_2	8.39417	3.02536	P1	Normal	Invivo	In_vivo	Epithelial
P1_T_rep1_3	8.39165	2.53865	P1	Normal	Invivo	In_vivo	Epithelial
P1_T_rep1_7	8.5091	3.80733	P1	Normal	Invivo	In_vivo	Epithelial
P1_T_rep1_8	5.2302	4.49018	P1	Normal	Invivo	In_vivo	Epithelial
P1_T_rep1_9	6.6265	3.54837	P1	Normal	Invivo	In_vivo	Epithelial
P1_T_rep1_10	5.20091	4.66396	P1	Normal	Invivo	In_vivo	Epithelial
P1_T_rep1_12	8.1168	2.96418	P1	Normal	Invivo	In_vivo	Epithelial
P1_T_rep1_13	5.12494	3.94734	P1	Normal	Invivo	In_vivo	Epithelial
P1_T_rep1_14	8.71918	3.7256	P1	Normal	Invivo	In_vivo	Epithelial
P1_T_rep1_15	8.12378	3.90162	P1	Normal	Invivo	In_vivo	Epithelial
P1_T_rep1_16	8.40148	3.68592	P1	Normal	Invivo	In_vivo	Epithelial
P1_T_rep1_17	5.77769	4.87448	P1	Normal	Invivo	In_vivo	Epithelial
P1_T_rep1_18	8.43713	2.53143	P1	Normal	Invivo	In_vivo	Epithelial
P1_T_rep1_19	8.37526	2.22928	P1	Normal	Invivo	In_vivo	Epithelial
P1_T_rep1_21	6.30075	4.32303	P1	Normal	Invivo	In_vivo	Epithelial
P1_T_rep1_22	6.03394	4.14816	P1	Normal	Invivo	In_vivo	Epithelial
P1_T_rep1_24	8.44444	4.49531	P1	Normal	Invivo	In_vivo	Epithelial
P1_T_rep1_25	5.45899	4.19872	P1	Normal	Invivo	In_vivo	Epithelial
P1_T_rep1_26	6.23574	4.50489	P1	Normal	Invivo	In_vivo	Epithelial
P1_T_rep1_27	8.88212	4.1005	P1	Normal	Invivo	In_vivo	Epithelial
P1_T_rep1_28	5.03726	4.10353	P1	Normal	Invivo	In_vivo	Epithelial
P1_T_rep1_31	8.10452	2.92012	P1	Normal	Invivo	In_vivo	Epithelial
P1_T_rep1_32	5.09855	4.20753	P1	Normal	Invivo	In_vivo	Epithelial
P1_T_rep1_33	8.12645	2.32259	P1	Normal	Invivo	In_vivo	Epithelial
P1_T_rep1_35	7.97794	2.91557	P1	Normal	Invivo	In_vivo	Epithelial
P1_T_rep1_37	8.81377	2.14938	P1	Normal	Invivo	In_vivo	Epithelial
P1_T_rep1_38	8.66062	3.68031	P1	Normal	Invivo	In_vivo	Epithelial
P1_T_rep1_39	8.31438	3.73135	P1	Normal	Invivo	In_vivo	Epithelial
P1_T_rep1_40	7.09557	4.35379	P1	Normal	Invivo	In_vivo	Epithelial
P1_T_rep1_42	8.34118	3.20423	P1	Normal	Invivo	In_vivo	Epithelial
P1_T_rep1_43	7.14168	3.91657	P1	Normal	Invivo	In_vivo	Epithelial
P1_T_rep1_44	8.32096	2.0855	P1	Normal	Invivo	In_vivo	Epithelial
P1_T_rep1_45	5.6546	1.04607	P1	Normal	Invivo	In_vivo	Epithelial
P1_T_rep1_46	8.12806	3.22516	P1	Normal	Invivo	In_vivo	Epithelial
P1_T_rep1_47	8.85504	2.13248	P1	Normal	Invivo	In_vivo	Epithelial
P1_T_rep1_48	8.51836	3.92619	P1	Normal	Invivo	In_vivo	Epithelial
P1_T_rep1_49	8.06656	4.62227	P1	Normal	Invivo	In_vivo	Epithelial
P1_T_rep1_50	8.35979	2.91549	P1	Normal	Invivo	In_vivo	Epithelial
P1_T_rep1_51	7.82605	3.09512	P1	Normal	Invivo	In_vivo	Epithelial
P1_T_rep1_52	5.53443	4.10449	P1	Normal	Invivo	In_vivo	Epithelial
P1_T_rep1_54	9.17456	3.80535	P1	Normal	Invivo	In_vivo	Epithelial
P1_T_rep1_55	7.39797	4.74816	P1	Normal	Invivo	In_vivo	Epithelial
P1_T_rep1_58	8.39957	4.5375	P1	Normal	Invivo	In_vivo	Epithelial
P1_T_rep1_59	8.15919	4.80453	P1	Normal	Invivo	In_vivo	Epithelial
P1_T_rep1_60	7.34094	4.33353	P1	Normal	Invivo	In_vivo	Epithelial
P1_T_rep1_61	8.627	3.48806	P1	Normal	Invivo	In_vivo	Epithelial
P1_T_rep1_62	8.31828	1.92056	P1	Normal	Invivo	In_vivo	Epithelial
P1_T_rep1_63	9.21399	2.93982	P1	Normal	Invivo	In_vivo	Epithelial
P1_T_rep1_64	7.37544	4.38127	P1	Normal	Invivo	In_vivo	Epithelial
P1_T_rep1_65	7.12926	3.53758	P1	Normal	Invivo	In_vivo	Epithelial
P1_T_rep1_66	5.88279	4.39266	P1	Normal	Invivo	In_vivo	Epithelial
P1_T_rep1_67	8.14114	1.9619	P1	Normal	Invivo	In_vivo	Epithelial
P1_T_rep1_68	7.95708	5.54068	P1	Normal	Invivo	In_vivo	Epithelial
P1_T_rep1_69	7.77516	4.94539	P1	Normal	Invivo	In_vivo	Epithelial
P1_T_rep1_70	8.49538	4.24667	P1	Normal	Invivo	In_vivo	Epithelial
P1_T_rep1_71	7.40514	4.58351	P1	Normal	Invivo	In_vivo	Epithelial
P1_T_rep1_72	8.13535	3.71698	P1	Normal	Invivo	In_vivo	Epithelial
P1_T_rep1_74	5.72739	4.6958	P1	Normal	Invivo	In_vivo	Epithelial
P1_T_rep1_75	5.14967	4.45474	P1	Normal	Invivo	In_vivo	Epithelial
P1_T_rep1_76	5.4246	4.19539	P1	Normal	Invivo	In_vivo	Epithelial
P1_T_rep1_77	8.0821	2.13073	P1	Normal	Invivo	In_vivo	Epithelial
P1_T_rep1_79	5.88339	4.10182	P1	Normal	Invivo	In_vivo	Epithelial
P1_T_rep1_80	6.40611	5.34118	P1	Normal	Invivo	In_vivo	Epithelial
P1_T_rep1_81	6.94755	3.8387	P1	Normal	Invivo	In_vivo	Epithelial
P1_T_rep1_82	8.46685	3.91551	P1	Normal	Invivo	In_vivo	Epithelial
P1_T_rep1_83	8.39521	2.92793	P1	Normal	Invivo	In_vivo	Epithelial
P1_T_rep1_84	5.22454	3.74442	P1	Normal	Invivo	In_vivo	Epithelial
P1_T_rep1_85	8.31075	3.33497	P1	Normal	Invivo	In_vivo	Epithelial
P1_T_rep1_86	8.52326	2.28713	P1	Normal	Invivo	In_vivo	Epithelial
P1_T_rep1_87	5.61176	3.93543	P1	Normal	Invivo	In_vivo	Epithelial
P1_T_rep1_88	8.14458	3.27241	P1	Normal	Invivo	In_vivo	Epithelial
P1_T_rep1_89	6.90049	5.39104	P1	Normal	Invivo	In_vivo	Epithelial
P1_T_rep1_90	9.27989	2.90074	P1	Normal	Invivo	In_vivo	Epithelial
P1_T_rep1_91	7.10573	4.37153	P1	Normal	Invivo	In_vivo	Epithelial
P1_T_rep1_92	7.53858	3.23369	P1	Normal	Invivo	In_vivo	Epithelial
P1_T_rep1_93	5.27788	4.81605	P1	Normal	Invivo	In_vivo	Epithelial
P1_T_rep1_94	7.66791	5.83072	P1	Normal	Invivo	In_vivo	Epithelial
P1_T_rep1_95	8.50608	2.23253	P1	Normal	Invivo	In_vivo	Epithelial
P1_T_rep1_96	8.19338	1.9533	P1	Normal	Invivo	In_vivo	Epithelial
P2_C_O_rep1_1	-6.02832	-7.09913	P2	Tumor	Organoid	Chemical	Epithelial
P2_C_O_rep1_2	-6.00591	-6.70085	P2	Tumor	Organoid	Chemical	Epithelial
P2_C_O_rep1_3	-6.12977	-6.76984	P2	Tumor	Organoid	Chemical	Epithelial
P2_C_O_rep1_4	-5.88324	-5.70259	P2	Tumor	Organoid	Chemical	Epithelial
P2_C_O_rep1_5	-6.53275	-8.0014	P2	Tumor	Organoid	Chemical	Epithelial
P2_C_O_rep1_6	-6.85613	-5.57751	P2	Tumor	Organoid	Chemical	Epithelial
P2_C_O_rep1_7	-6.92963	-7.55913	P2	Tumor	Organoid	Chemical	Epithelial
P2_C_O_rep1_9	-7.18572	-7.19095	P2	Tumor	Organoid	Chemical	Epithelial
P2_C_O_rep1_10	-6.72887	-6.48127	P2	Tumor	Organoid	Chemical	Epithelial
P2_C_O_rep1_11	-4.60182	-7.14219	P2	Tumor	Organoid	Chemical	Epithelial
P2_C_O_rep1_12	-7.24039	-5.95564	P2	Tumor	Organoid	Chemical	Epithelial
P2_C_O_rep1_13	-6.97033	-6.71237	P2	Tumor	Organoid	Chemical	Epithelial
P2_C_O_rep1_15	-5.48773	-7.18738	P2	Tumor	Organoid	Chemical	Epithelial
P2_C_O_rep1_16	-6.63226	-7.94588	P2	Tumor	Organoid	Chemical	Epithelial
P2_C_O_rep1_17	-6.01036	-7.37253	P2	Tumor	Organoid	Chemical	Epithelial
P2_C_O_rep1_18	-6.75475	-6.71335	P2	Tumor	Organoid	Chemical	Epithelial
P2_C_O_rep1_19	-5.59925	-6.81604	P2	Tumor	Organoid	Chemical	Epithelial
P2_C_O_rep1_20	-7.73456	-5.75756	P2	Tumor	Organoid	Chemical	Epithelial
P2_C_O_rep1_21	-5.69734	-7.13574	P2	Tumor	Organoid	Chemical	Epithelial
P2_C_O_rep1_22	-6.93352	-5.47607	P2	Tumor	Organoid	Chemical	Epithelial
P2_C_O_rep1_23	-5.32134	-8.45738	P2	Tumor	Organoid	Chemical	Epithelial
P2_C_O_rep1_24	-6.8804	-6.01628	P2	Tumor	Organoid	Chemical	Epithelial
P2_C_O_rep1_25	-7.37082	-6.24706	P2	Tumor	Organoid	Chemical	Epithelial
P2_C_O_rep1_26	-6.32405	-6.03452	P2	Tumor	Organoid	Chemical	Epithelial
P2_C_O_rep1_27	-6.64221	-6.44925	P2	Tumor	Organoid	Chemical	Epithelial
P2_C_O_rep1_28	-7.41194	-6.4638	P2	Tumor	Organoid	Chemical	Epithelial
P2_C_O_rep1_29	-6.19571	-6.9711	P2	Tumor	Organoid	Chemical	Epithelial
P2_C_O_rep1_30	-6.30787	-6.07478	P2	Tumor	Organoid	Chemical	Epithelial
P2_C_O_rep1_31	-6.41002	-7.10508	P2	Tumor	Organoid	Chemical	Epithelial
P2_C_O_rep1_32	-7.17588	-7.10839	P2	Tumor	Organoid	Chemical	Epithelial
P2_C_O_rep1_33	-5.38792	-7.39022	P2	Tumor	Organoid	Chemical	Epithelial
P2_C_O_rep1_34	-5.75874	-8.35575	P2	Tumor	Organoid	Chemical	Epithelial
P2_C_O_rep1_35	-6.35297	-5.47176	P2	Tumor	Organoid	Chemical	Epithelial
P2_C_O_rep1_36	-5.32595	-5.70628	P2	Tumor	Organoid	Chemical	Epithelial
P2_C_O_rep1_37	-7.08833	-5.81714	P2	Tumor	Organoid	Chemical	Epithelial
P2_C_O_rep1_38	-5.26026	-8.46653	P2	Tumor	Organoid	Chemical	Epithelial
P2_C_O_rep1_39	-5.06599	-7.79652	P2	Tumor	Organoid	Chemical	Epithelial
P2_C_O_rep1_40	-6.17214	-5.62241	P2	Tumor	Organoid	Chemical	Epithelial
P2_C_O_rep1_41	-6.52483	-7.42353	P2	Tumor	Organoid	Chemical	Epithelial
P2_C_O_rep1_42	-6.6569	-5.66359	P2	Tumor	Organoid	Chemical	Epithelial
P2_C_O_rep1_43	-6.95869	-6.44946	P2	Tumor	Organoid	Chemical	Epithelial
P2_C_O_rep1_44	-6.38118	-5.54965	P2	Tumor	Organoid	Chemical	Epithelial
P2_C_O_rep1_45	-5.43166	-3.98774	P2	Tumor	Organoid	Chemical	Epithelial
P2_C_O_rep1_46	-5.64471	-8.27115	P2	Tumor	Organoid	Chemical	Epithelial
P2_C_O_rep1_47	-6.05665	-6.80218	P2	Tumor	Organoid	Chemical	Epithelial
P2_C_O_rep1_48	-6.22944	-7.34297	P2	Tumor	Organoid	Chemical	Epithelial
P2_C_O_rep1_49	-5.65936	-6.8589	P2	Tumor	Organoid	Chemical	Epithelial
P2_C_O_rep1_50	-6.66995	-6.13172	P2	Tumor	Organoid	Chemical	Epithelial
P2_C_O_rep1_51	-5.8026	-7.09019	P2	Tumor	Organoid	Chemical	Epithelial
P2_C_O_rep1_52	-6.40445	-5.82743	P2	Tumor	Organoid	Chemical	Epithelial
P2_C_O_rep1_53	-5.36507	-7.86932	P2	Tumor	Organoid	Chemical	Epithelial
P2_C_O_rep1_54	-5.45975	-7.36839	P2	Tumor	Organoid	Chemical	Epithelial
P2_C_O_rep1_55	-6.8912	-7.71734	P2	Tumor	Organoid	Chemical	Epithelial
P2_C_O_rep1_56	-5.48144	-8.37154	P2	Tumor	Organoid	Chemical	Epithelial
P2_C_O_rep1_57	-6.89577	-7.68411	P2	Tumor	Organoid	Chemical	Epithelial
P2_C_O_rep1_58	-6.9981	-6.39685	P2	Tumor	Organoid	Chemical	Epithelial
P2_C_O_rep1_59	-6.74772	-5.92384	P2	Tumor	Organoid	Chemical	Epithelial
P2_C_O_rep1_60	-7.41317	-6.76047	P2	Tumor	Organoid	Chemical	Epithelial
P2_C_O_rep1_61	-6.04815	-8.24509	P2	Tumor	Organoid	Chemical	Epithelial
P2_C_O_rep1_62	-5.5009	-6.98377	P2	Tumor	Organoid	Chemical	Epithelial
P2_C_O_rep1_63	-6.71737	-7.87693	P2	Tumor	Organoid	Chemical	Epithelial
P2_C_O_rep1_64	-6.98319	-6.06941	P2	Tumor	Organoid	Chemical	Epithelial
P2_C_O_rep1_65	-5.71517	-6.4009	P2	Tumor	Organoid	Chemical	Epithelial
P2_C_O_rep1_66	-6.89045	-6.08058	P2	Tumor	Organoid	Chemical	Epithelial
P2_C_O_rep1_67	-5.22064	-5.52287	P2	Tumor	Organoid	Chemical	Epithelial
P2_C_O_rep1_68	-7.16187	-6.16935	P2	Tumor	Organoid	Chemical	Epithelial
P2_C_O_rep1_69	-5.95361	-7.90332	P2	Tumor	Organoid	Chemical	Epithelial
P2_C_O_rep1_70	-5.78776	-6.44434	P2	Tumor	Organoid	Chemical	Epithelial
P2_C_O_rep1_71	-5.35205	-7.19374	P2	Tumor	Organoid	Chemical	Epithelial
P2_C_O_rep1_72	-5.28644	-7.23736	P2	Tumor	Organoid	Chemical	Epithelial
P2_C_O_rep1_73	-5.63877	-8.3694	P2	Tumor	Organoid	Chemical	Epithelial
P2_C_O_rep1_75	-7.28838	-5.57902	P2	Tumor	Organoid	Chemical	Epithelial
P2_C_O_rep1_77	-5.14989	-8.51413	P2	Tumor	Organoid	Chemical	Epithelial
P2_C_O_rep1_78	-6.39134	-5.38014	P2	Tumor	Organoid	Chemical	Epithelial
P2_C_O_rep1_79	-6.6554	-6.9294	P2	Tumor	Organoid	Chemical	Epithelial
P2_C_O_rep1_80	-5.97332	-6.1079	P2	Tumor	Organoid	Chemical	Epithelial
P2_C_O_rep1_81	-6.88323	-6.40569	P2	Tumor	Organoid	Chemical	Epithelial
P2_C_O_rep1_82	-6.92649	-7.37804	P2	Tumor	Organoid	Chemical	Epithelial
P2_C_O_rep1_83	-6.37443	-7.03552	P2	Tumor	Organoid	Chemical	Epithelial
P2_C_O_rep1_84	-5.65099	-5.56124	P2	Tumor	Organoid	Chemical	Epithelial
P2_C_O_rep1_85	-6.4561	-8.00288	P2	Tumor	Organoid	Chemical	Epithelial
P2_C_O_rep1_87	-6.78638	-6.83011	P2	Tumor	Organoid	Chemical	Epithelial
P2_C_O_rep1_88	-6.65186	-7.81827	P2	Tumor	Organoid	Chemical	Epithelial
P2_C_O_rep1_89	-6.54368	-7.76708	P2	Tumor	Organoid	Chemical	Epithelial
P2_C_O_rep1_90	-7.46393	-6.76374	P2	Tumor	Organoid	Chemical	Epithelial
P2_C_O_rep1_91	-6.45683	-6.4447	P2	Tumor	Organoid	Chemical	Epithelial
P2_C_O_rep1_92	-5.49397	-6.05204	P2	Tumor	Organoid	Chemical	Epithelial
P2_C_O_rep1_93	-5.55214	-8.27917	P2	Tumor	Organoid	Chemical	Epithelial
P2_C_O_rep1_94	-6.93767	-6.96206	P2	Tumor	Organoid	Chemical	Epithelial
P2_C_O_rep1_95	-6.70068	-7.90615	P2	Tumor	Organoid	Chemical	Epithelial
P2_C_O_rep1_96	-5.43337	-8.00171	P2	Tumor	Organoid	Chemical	Epithelial
P2_C_O_rep2_1	1.61134	-7.49528	P2	Tumor	Organoid	Chemical	Epithelial
P2_C_O_rep2_2	0.149859	-6.08948	P2	Tumor	Organoid	Chemical	Epithelial
P2_C_O_rep2_3	0.191041	-5.63384	P2	Tumor	Organoid	Chemical	Epithelial
P2_C_O_rep2_4	0.61051	-5.75312	P2	Tumor	Organoid	Chemical	Epithelial
P2_C_O_rep2_5	-1.25614	-4.40984	P2	Tumor	Organoid	Chemical	Epithelial
P2_C_O_rep2_6	-1.29654	-5.18004	P2	Tumor	Organoid	Chemical	Epithelial
P2_C_O_rep2_7	0.892812	-5.87625	P2	Tumor	Organoid	Chemical	Epithelial
P2_C_O_rep2_8	-1.63295	-4.27213	P2	Tumor	Organoid	Chemical	Epithelial
P2_C_O_rep2_9	-3.16613	-5.13082	P2	Tumor	Organoid	Chemical	Epithelial
P2_C_O_rep2_10	0.801607	-5.51785	P2	Tumor	Organoid	Chemical	Epithelial
P2_C_O_rep2_11	1.51012	-6.34384	P2	Tumor	Organoid	Chemical	Epithelial
P2_C_O_rep2_12	0.381756	-5.60598	P2	Tumor	Organoid	Chemical	Epithelial
P2_C_O_rep2_13	1.45188	-6.38484	P2	Tumor	Organoid	Chemical	Epithelial
P2_C_O_rep2_14	0.385231	-6.35902	P2	Tumor	Organoid	Chemical	Epithelial
P2_C_O_rep2_15	-3.03039	-5.43532	P2	Tumor	Organoid	Chemical	Epithelial
P2_C_O_rep2_16	1.35355	-6.77602	P2	Tumor	Organoid	Chemical	Epithelial
P2_C_O_rep2_17	-0.923256	-5.87917	P2	Tumor	Organoid	Chemical	Epithelial
P2_C_O_rep2_18	-0.825015	-5.75208	P2	Tumor	Organoid	Chemical	Epithelial
P2_C_O_rep2_19	0.694077	-5.52243	P2	Tumor	Organoid	Chemical	Epithelial
P2_C_O_rep2_20	-1.09778	-5.81644	P2	Tumor	Organoid	Chemical	Epithelial
P2_C_O_rep2_21	-0.798905	-4.19835	P2	Tumor	Organoid	Chemical	Epithelial
P2_C_O_rep2_22	0.387356	-6.32012	P2	Tumor	Organoid	Chemical	Epithelial
P2_C_O_rep2_23	-2.08753	-4.24893	P2	Tumor	Organoid	Chemical	Epithelial
P2_C_O_rep2_24	0.608011	-5.70232	P2	Tumor	Organoid	Chemical	Epithelial
P2_C_O_rep2_25	-2.30647	-5.44422	P2	Tumor	Organoid	Chemical	Epithelial
P2_C_O_rep2_26	-0.285865	-7.0449	P2	Tumor	Organoid	Chemical	Epithelial
P2_C_O_rep2_27	0.703385	-5.66083	P2	Tumor	Organoid	Chemical	Epithelial
P2_C_O_rep2_28	-2.42757	-6.37319	P2	Tumor	Organoid	Chemical	Epithelial
P2_C_O_rep2_29	0.63643	-5.38568	P2	Tumor	Organoid	Chemical	Epithelial
P2_C_O_rep2_30	-1.00284	-6.39001	P2	Tumor	Organoid	Chemical	Epithelial
P2_C_O_rep2_31	0.693965	-5.68985	P2	Tumor	Organoid	Chemical	Epithelial
P2_C_O_rep2_32	0.731056	-5.87889	P2	Tumor	Organoid	Chemical	Epithelial
P2_C_O_rep2_33	0.376279	-4.22352	P2	Tumor	Organoid	Chemical	Epithelial
P2_C_O_rep2_35	0.763558	-5.43378	P2	Tumor	Organoid	Chemical	Epithelial
P2_C_O_rep2_36	0.728791	-5.60738	P2	Tumor	Organoid	Chemical	Epithelial
P2_C_O_rep2_37	0.283576	-6.05091	P2	Tumor	Organoid	Chemical	Epithelial
P2_C_O_rep2_38	0.0430042	-6.55426	P2	Tumor	Organoid	Chemical	Epithelial
P2_C_O_rep2_39	1.56046	-6.98492	P2	Tumor	Organoid	Chemical	Epithelial
P2_C_O_rep2_40	0.0354995	-6.04265	P2	Tumor	Organoid	Chemical	Epithelial
P2_C_O_rep2_41	-0.00551603	-6.79666	P2	Tumor	Organoid	Chemical	Epithelial
P2_C_O_rep2_42	1.30943	-7.72347	P2	Tumor	Organoid	Chemical	Epithelial
P2_C_O_rep2_44	0.706407	-5.73664	P2	Tumor	Organoid	Chemical	Epithelial
P2_C_O_rep2_45	1.83743	-7.38024	P2	Tumor	Organoid	Chemical	Epithelial
P2_C_O_rep2_46	1.66853	-6.52076	P2	Tumor	Organoid	Chemical	Epithelial
P2_C_O_rep2_47	0.188581	-5.37928	P2	Tumor	Organoid	Chemical	Epithelial
P2_C_O_rep2_48	1.52496	-6.5414	P2	Tumor	Organoid	Chemical	Epithelial
P2_C_O_rep2_49	-0.540991	-5.49269	P2	Tumor	Organoid	Chemical	Epithelial
P2_C_O_rep2_50	-1.10257	-5.79447	P2	Tumor	Organoid	Chemical	Epithelial
P2_C_O_rep2_51	7.58463	-4.13932	P2	Tumor	Organoid	Chemical	Mesenchymal
P2_C_O_rep2_52	1.29913	-7.68119	P2	Tumor	Organoid	Chemical	Epithelial
P2_C_O_rep2_53	-0.164021	-5.86627	P2	Tumor	Organoid	Chemical	Epithelial
P2_C_O_rep2_54	-0.100512	-6.9032	P2	Tumor	Organoid	Chemical	Epithelial
P2_C_O_rep2_55	-1.07769	-6.29893	P2	Tumor	Organoid	Chemical	Epithelial
P2_C_O_rep2_56	-2.38671	-5.62898	P2	Tumor	Organoid	Chemical	Epithelial
P2_C_O_rep2_57	-1.32732	-5.91977	P2	Tumor	Organoid	Chemical	Epithelial
P2_C_O_rep2_58	-0.566147	-6.98541	P2	Tumor	Organoid	Chemical	Epithelial
P2_C_O_rep2_59	-3.13021	-5.75986	P2	Tumor	Organoid	Chemical	Epithelial
P2_C_O_rep2_60	1.76373	-7.06675	P2	Tumor	Organoid	Chemical	Epithelial
P2_C_O_rep2_61	-0.0123366	-6.01838	P2	Tumor	Organoid	Chemical	Epithelial
P2_C_O_rep2_62	0.736594	-5.67767	P2	Tumor	Organoid	Chemical	Epithelial
P2_C_O_rep2_63	0.700052	-5.68901	P2	Tumor	Organoid	Chemical	Epithelial
P2_C_O_rep2_64	0.02281	-5.18651	P2	Tumor	Organoid	Chemical	Epithelial
P2_C_O_rep2_65	-3.91648	-5.05671	P2	Tumor	Organoid	Chemical	Epithelial
P2_C_O_rep2_66	0.261066	-5.87549	P2	Tumor	Organoid	Chemical	Epithelial
P2_C_O_rep2_67	-0.444609	-5.95884	P2	Tumor	Organoid	Chemical	Epithelial
P2_C_O_rep2_68	0.31555	-5.33685	P2	Tumor	Organoid	Chemical	Epithelial
P2_C_O_rep2_69	0.229362	-5.53709	P2	Tumor	Organoid	Chemical	Epithelial
P2_C_O_rep2_70	0.299419	-6.11489	P2	Tumor	Organoid	Chemical	Epithelial
P2_C_O_rep2_71	-2.78243	-5.67818	P2	Tumor	Organoid	Chemical	Epithelial
P2_C_O_rep2_72	0.292481	-5.69498	P2	Tumor	Organoid	Chemical	Epithelial
P2_C_O_rep2_73	-1.56748	-5.60309	P2	Tumor	Organoid	Chemical	Epithelial
P2_C_O_rep2_74	0.603215	-5.65358	P2	Tumor	Organoid	Chemical	Epithelial
P2_C_O_rep2_75	0.320994	-5.92263	P2	Tumor	Organoid	Chemical	Epithelial
P2_C_O_rep2_76	0.0756871	-6.14024	P2	Tumor	Organoid	Chemical	Epithelial
P2_C_O_rep2_77	-2.1493	-4.54505	P2	Tumor	Organoid	Chemical	Epithelial
P2_C_O_rep2_83	0.0318747	-5.31105	P2	Tumor	Organoid	Chemical	Epithelial
P2_C_O_rep2_84	0.520617	-5.3706	P2	Tumor	Organoid	Chemical	Epithelial
P2_C_O_rep2_85	-1.84677	-5.32396	P2	Tumor	Organoid	Chemical	Epithelial
P2_C_O_rep2_86	0.664408	-5.74905	P2	Tumor	Organoid	Chemical	Epithelial
P2_C_O_rep2_87	0.878449	-5.74772	P2	Tumor	Organoid	Chemical	Epithelial
P2_C_O_rep2_88	-3.86906	-5.50419	P2	Tumor	Organoid	Chemical	Epithelial
P2_C_O_rep2_89	-0.559089	-6.74183	P2	Tumor	Organoid	Chemical	Epithelial
P2_C_O_rep2_90	0.490641	-6.19071	P2	Tumor	Organoid	Chemical	Epithelial
P2_C_O_rep2_91	0.600741	-5.64258	P2	Tumor	Organoid	Chemical	Epithelial
P2_C_O_rep2_92	-1.65634	-4.52681	P2	Tumor	Organoid	Chemical	Epithelial
P2_C_O_rep2_93	-2.86802	-6.27204	P2	Tumor	Organoid	Chemical	Epithelial
P2_C_O_rep2_94	0.458845	-6.28871	P2	Tumor	Organoid	Chemical	Epithelial
P2_C_O_rep2_95	-0.634877	-6.37202	P2	Tumor	Organoid	Chemical	Epithelial
P2_C_O_rep2_96	-1.99063	-6.00655	P2	Tumor	Organoid	Chemical	Epithelial
P2_C_O_rep3_1	-6.02308	-6.92779	P2	Tumor	Organoid	Chemical	Epithelial
P2_C_O_rep3_2	-6.37192	-7.6383	P2	Tumor	Organoid	Chemical	Epithelial
P2_C_O_rep3_3	-5.68535	-6.73031	P2	Tumor	Organoid	Chemical	Epithelial
P2_C_O_rep3_4	-6.4785	-6.55565	P2	Tumor	Organoid	Chemical	Epithelial
P2_C_O_rep3_6	-6.93517	-6.78734	P2	Tumor	Organoid	Chemical	Epithelial
P2_C_O_rep3_7	-4.98278	-7.55995	P2	Tumor	Organoid	Chemical	Epithelial
P2_C_O_rep3_8	-1.88987	-6.49443	P2	Tumor	Organoid	Chemical	Epithelial
P2_C_O_rep3_9	-4.66016	-6.80682	P2	Tumor	Organoid	Chemical	Epithelial
P2_C_O_rep3_10	-7.06091	-7.36439	P2	Tumor	Organoid	Chemical	Epithelial
P2_C_O_rep3_11	-4.92903	-7.51579	P2	Tumor	Organoid	Chemical	Epithelial
P2_C_O_rep3_13	-6.56251	-6.73604	P2	Tumor	Organoid	Chemical	Epithelial
P2_C_O_rep3_15	-4.91238	-5.66563	P2	Tumor	Organoid	Chemical	Epithelial
P2_C_O_rep3_16	-6.93946	-7.46116	P2	Tumor	Organoid	Chemical	Epithelial
P2_C_O_rep3_17	-6.02316	-7.52702	P2	Tumor	Organoid	Chemical	Epithelial
P2_C_O_rep3_19	-4.80806	-6.33384	P2	Tumor	Organoid	Chemical	Epithelial
P2_C_O_rep3_20	-6.23223	-7.10571	P2	Tumor	Organoid	Chemical	Epithelial
P2_C_O_rep3_21	-5.54756	-7.28779	P2	Tumor	Organoid	Chemical	Epithelial
P2_C_O_rep3_22	-5.7114	-6.20796	P2	Tumor	Organoid	Chemical	Epithelial
P2_C_O_rep3_23	-6.89697	-7.71184	P2	Tumor	Organoid	Chemical	Epithelial
P2_C_O_rep3_24	-6.30012	-6.69458	P2	Tumor	Organoid	Chemical	Epithelial
P2_C_O_rep3_25	-0.714994	-6.65436	P2	Tumor	Organoid	Chemical	Epithelial
P2_C_O_rep3_26	-6.2565	-5.43056	P2	Tumor	Organoid	Chemical	Epithelial
P2_C_O_rep3_27	-5.3704	-5.60363	P2	Tumor	Organoid	Chemical	Epithelial
P2_C_O_rep3_28	-3.38345	-6.72511	P2	Tumor	Organoid	Chemical	Epithelial
P2_C_O_rep3_29	-6.66849	-6.23348	P2	Tumor	Organoid	Chemical	Epithelial
P2_C_O_rep3_30	-6.86234	-5.80304	P2	Tumor	Organoid	Chemical	Epithelial
P2_C_O_rep3_31	-4.93236	-5.83105	P2	Tumor	Organoid	Chemical	Epithelial
P2_C_O_rep3_32	-5.77178	-6.89013	P2	Tumor	Organoid	Chemical	Epithelial
P2_C_O_rep3_33	-4.73686	-6.62872	P2	Tumor	Organoid	Chemical	Epithelial
P2_C_O_rep3_34	-5.84881	-8.28746	P2	Tumor	Organoid	Chemical	Epithelial
P2_C_O_rep3_35	-5.73744	-6.18612	P2	Tumor	Organoid	Chemical	Epithelial
P2_C_O_rep3_36	-5.96141	-7.60942	P2	Tumor	Organoid	Chemical	Epithelial
P2_C_O_rep3_37	-6.42493	-5.80017	P2	Tumor	Organoid	Chemical	Epithelial
P2_C_O_rep3_38	-6.41224	-6.5824	P2	Tumor	Organoid	Chemical	Epithelial
P2_C_O_rep3_39	-0.4448	-5.93785	P2	Tumor	Organoid	Chemical	Epithelial
P2_C_O_rep3_40	-4.30573	-5.14935	P2	Tumor	Organoid	Chemical	Epithelial
P2_C_O_rep3_41	-2.57628	-6.39752	P2	Tumor	Organoid	Chemical	Epithelial
P2_C_O_rep3_42	-6.4952	-6.47393	P2	Tumor	Organoid	Chemical	Epithelial
P2_C_O_rep3_43	-4.72005	-6.98616	P2	Tumor	Organoid	Chemical	Epithelial
P2_C_O_rep3_44	-5.6322	-6.12448	P2	Tumor	Organoid	Chemical	Epithelial
P2_C_O_rep3_45	-5.42345	-5.65154	P2	Tumor	Organoid	Chemical	Epithelial
P2_C_O_rep3_46	-4.81327	-5.57731	P2	Tumor	Organoid	Chemical	Epithelial
P2_C_O_rep3_47	-6.30017	-5.94067	P2	Tumor	Organoid	Chemical	Epithelial
P2_C_O_rep3_48	-5.6851	-7.79144	P2	Tumor	Organoid	Chemical	Epithelial
P2_C_O_rep3_49	-6.04248	-6.52145	P2	Tumor	Organoid	Chemical	Epithelial
P2_C_O_rep3_50	-5.51048	-7.06632	P2	Tumor	Organoid	Chemical	Epithelial
P2_C_O_rep3_51	-5.62576	-6.98635	P2	Tumor	Organoid	Chemical	Epithelial
P2_C_O_rep3_52	-1.25418	-5.94032	P2	Tumor	Organoid	Chemical	Epithelial
P2_C_O_rep3_53	-4.89694	-7.83312	P2	Tumor	Organoid	Chemical	Epithelial
P2_C_O_rep3_54	-5.85026	-7.49721	P2	Tumor	Organoid	Chemical	Epithelial
P2_C_O_rep3_55	-4.58166	-6.61634	P2	Tumor	Organoid	Chemical	Epithelial
P2_C_O_rep3_56	-3.14282	-6.65297	P2	Tumor	Organoid	Chemical	Epithelial
P2_C_O_rep3_57	-0.839637	-6.23064	P2	Tumor	Organoid	Chemical	Epithelial
P2_C_O_rep3_58	-6.31149	-6.67215	P2	Tumor	Organoid	Chemical	Epithelial
P2_C_O_rep3_59	-0.552927	-7.03165	P2	Tumor	Organoid	Chemical	Epithelial
P2_C_O_rep3_60	-4.62439	-7.69778	P2	Tumor	Organoid	Chemical	Epithelial
P2_C_O_rep3_61	-6.60963	-6.9062	P2	Tumor	Organoid	Chemical	Epithelial
P2_C_O_rep3_62	-5.44485	-7.86707	P2	Tumor	Organoid	Chemical	Epithelial
P2_C_O_rep3_63	-5.38696	-5.93334	P2	Tumor	Organoid	Chemical	Epithelial
P2_C_O_rep3_64	-5.90975	-7.06911	P2	Tumor	Organoid	Chemical	Epithelial
P2_C_O_rep3_65	-5.48126	-7.96043	P2	Tumor	Organoid	Chemical	Epithelial
P2_C_O_rep3_67	-5.7922	-4.35682	P2	Tumor	Organoid	Chemical	Epithelial
P2_C_O_rep3_68	-6.52729	-6.75889	P2	Tumor	Organoid	Chemical	Epithelial
P2_C_O_rep3_69	-6.43731	-7.74065	P2	Tumor	Organoid	Chemical	Epithelial
P2_C_O_rep3_70	-5.83509	-7.62324	P2	Tumor	Organoid	Chemical	Epithelial
P2_C_O_rep3_71	-6.72489	-7.61113	P2	Tumor	Organoid	Chemical	Epithelial
P2_C_O_rep3_72	-5.87116	-7.51047	P2	Tumor	Organoid	Chemical	Epithelial
P2_C_O_rep3_73	-5.73906	-8.30585	P2	Tumor	Organoid	Chemical	Epithelial
P2_C_O_rep3_74	-6.6682	-7.90558	P2	Tumor	Organoid	Chemical	Epithelial
P2_C_O_rep3_75	-5.02078	-7.70513	P2	Tumor	Organoid	Chemical	Epithelial
P2_C_O_rep3_76	-3.55667	-6.78973	P2	Tumor	Organoid	Chemical	Epithelial
P2_C_O_rep3_78	-5.74755	-7.52411	P2	Tumor	Organoid	Chemical	Epithelial
P2_C_O_rep3_79	-4.91749	-6.14972	P2	Tumor	Organoid	Chemical	Epithelial
P2_C_O_rep3_80	-5.36413	-8.29114	P2	Tumor	Organoid	Chemical	Epithelial
P2_C_O_rep3_81	-5.66474	-6.32699	P2	Tumor	Organoid	Chemical	Epithelial
P2_C_O_rep3_82	-4.3248	-7.4391	P2	Tumor	Organoid	Chemical	Epithelial
P2_C_O_rep3_83	-5.05334	-6.12863	P2	Tumor	Organoid	Chemical	Epithelial
P2_C_O_rep3_84	-5.85909	-6.85985	P2	Tumor	Organoid	Chemical	Epithelial
P2_C_O_rep3_85	-6.58302	-7.93068	P2	Tumor	Organoid	Chemical	Epithelial
P2_C_O_rep3_86	-5.0675	-6.08313	P2	Tumor	Organoid	Chemical	Epithelial
P2_C_O_rep3_87	-5.71666	-6.99628	P2	Tumor	Organoid	Chemical	Epithelial
P2_C_O_rep3_88	-4.54048	-6.91729	P2	Tumor	Organoid	Chemical	Epithelial
P2_C_O_rep3_89	-4.71533	-7.79893	P2	Tumor	Organoid	Chemical	Epithelial
P2_C_O_rep3_90	-6.45594	-7.90815	P2	Tumor	Organoid	Chemical	Epithelial
P2_C_O_rep3_91	-4.27531	-6.67729	P2	Tumor	Organoid	Chemical	Epithelial
P2_C_O_rep3_93	-6.57494	-7.9937	P2	Tumor	Organoid	Chemical	Epithelial
P2_C_O_rep3_94	-5.59961	-7.77723	P2	Tumor	Organoid	Chemical	Epithelial
P2_C_O_rep3_95	-5.2469	-7.16296	P2	Tumor	Organoid	Chemical	Epithelial
P2_C_O_rep3_96	-4.39969	-7.04012	P2	Tumor	Organoid	Chemical	Epithelial
P2_C_rep1_2	8.36299	-0.278698	P2	Tumor	Invivo	In_vivo	Immune
P2_C_rep1_3	7.99858	-3.42852	P2	Tumor	Invivo	In_vivo	Mesenchymal
P2_C_rep1_4	6.74501	1.76076	P2	Tumor	Invivo	In_vivo	Epithelial
P2_C_rep1_5	7.95393	-3.41976	P2	Tumor	Invivo	In_vivo	Mesenchymal
P2_C_rep1_7	7.0763	1.94277	P2	Tumor	Invivo	In_vivo	Epithelial
P2_C_rep1_8	8.57833	-0.0226572	P2	Tumor	Invivo	In_vivo	Immune
P2_C_rep1_10	6.55551	2.64268	P2	Tumor	Invivo	In_vivo	Epithelial
P2_C_rep1_12	8.25694	-0.242252	P2	Tumor	Invivo	In_vivo	Immune
P2_C_rep1_13	8.02459	-3.51908	P2	Tumor	Invivo	In_vivo	Mesenchymal
P2_C_rep1_14	8.19326	-0.918485	P2	Tumor	Invivo	In_vivo	Immune
P2_C_rep1_15	6.69441	1.01697	P2	Tumor	Invivo	In_vivo	Epithelial
P2_C_rep1_16	6.81927	0.371308	P2	Tumor	Invivo	In_vivo	Epithelial
P2_C_rep1_17	7.17626	-1.95835	P2	Tumor	Invivo	In_vivo	Mesenchymal
P2_C_rep1_18	8.57383	-0.314569	P2	Tumor	Invivo	In_vivo	Immune
P2_C_rep1_19	8.65875	-0.0719552	P2	Tumor	Invivo	In_vivo	Immune
P2_C_rep1_21	8.51867	-0.120572	P2	Tumor	Invivo	In_vivo	Immune
P2_C_rep1_22	8.68041	-0.308354	P2	Tumor	Invivo	In_vivo	Immune
P2_C_rep1_25	6.4046	2.46827	P2	Tumor	Invivo	In_vivo	Epithelial
P2_C_rep1_27	6.68287	1.63239	P2	Tumor	Invivo	In_vivo	Epithelial
P2_C_rep1_28	6.6542	1.32272	P2	Tumor	Invivo	In_vivo	Epithelial
P2_C_rep1_29	6.66103	1.72871	P2	Tumor	Invivo	In_vivo	Epithelial
P2_C_rep1_30	6.81816	0.76256	P2	Tumor	Invivo	In_vivo	Epithelial
P2_C_rep1_31	6.57241	1.08735	P2	Tumor	Invivo	In_vivo	Epithelial
P2_C_rep1_32	6.74962	0.674147	P2	Tumor	Invivo	In_vivo	Epithelial
P2_C_rep1_33	6.93405	0.571643	P2	Tumor	Invivo	In_vivo	Epithelial
P2_C_rep1_35	8.3581	-0.312399	P2	Tumor	Invivo	In_vivo	Immune
P2_C_rep1_36	7.85106	-3.48344	P2	Tumor	Invivo	In_vivo	Mesenchymal
P2_C_rep1_37	6.5975	1.13844	P2	Tumor	Invivo	In_vivo	Epithelial
P2_C_rep1_38	8.46354	-0.391684	P2	Tumor	Invivo	In_vivo	Immune
P2_C_rep1_39	7.77299	-3.436	P2	Tumor	Invivo	In_vivo	Mesenchymal
P2_C_rep1_41	6.33814	0.891264	P2	Tumor	Invivo	In_vivo	Epithelial
P2_C_rep1_42	6.57046	1.07319	P2	Tumor	Invivo	In_vivo	Epithelial
P2_C_rep1_43	6.98885	1.72729	P2	Tumor	Invivo	In_vivo	Epithelial
P2_C_rep1_44	7.29318	-1.78033	P2	Tumor	Invivo	In_vivo	Mesenchymal
P2_C_rep1_45	8.50059	-0.0937957	P2	Tumor	Invivo	In_vivo	Epithelial
P2_C_rep1_47	6.58041	1.83807	P2	Tumor	Invivo	In_vivo	Epithelial
P2_C_rep1_48	8.24921	-0.274137	P2	Tumor	Invivo	In_vivo	Immune
P2_C_rep1_49	6.37855	2.05484	P2	Tumor	Invivo	In_vivo	Epithelial
P2_C_rep1_51	8.23236	-0.340264	P2	Tumor	Invivo	In_vivo	Immune
P2_C_rep1_52	6.61099	0.969372	P2	Tumor	Invivo	In_vivo	Epithelial
P2_C_rep1_53	6.49469	1.18546	P2	Tumor	Invivo	In_vivo	Epithelial
P2_C_rep1_54	6.34846	0.138142	P2	Tumor	Invivo	In_vivo	Epithelial
P2_C_rep1_55	8.34195	-0.232452	P2	Tumor	Invivo	In_vivo	Immune
P2_C_rep1_57	6.19949	1.82634	P2	Tumor	Invivo	In_vivo	Epithelial
P2_C_rep1_58	7.12273	-1.85865	P2	Tumor	Invivo	In_vivo	Mesenchymal
P2_C_rep1_59	7.0198	5.30061	P2	Tumor	Invivo	In_vivo	Epithelial
P2_C_rep1_60	8.071	-0.295914	P2	Tumor	Invivo	In_vivo	Immune
P2_C_rep1_62	7.11278	-1.97224	P2	Tumor	Invivo	In_vivo	Mesenchymal
P2_C_rep1_65	7.92359	-3.34958	P2	Tumor	Invivo	In_vivo	Mesenchymal
P2_C_rep1_66	5.33492	3.6711	P2	Tumor	Invivo	In_vivo	Epithelial
P2_C_rep1_67	7.88806	-3.56162	P2	Tumor	Invivo	In_vivo	Mesenchymal
P2_C_rep1_68	5.32514	3.66748	P2	Tumor	Invivo	In_vivo	Epithelial
P2_C_rep1_69	7.02801	1.34775	P2	Tumor	Invivo	In_vivo	Epithelial
P2_C_rep1_70	6.61236	-0.834816	P2	Tumor	Invivo	In_vivo	Epithelial
P2_C_rep1_71	6.76597	-0.403058	P2	Tumor	Invivo	In_vivo	Epithelial
P2_C_rep1_72	6.76778	1.43353	P2	Tumor	Invivo	In_vivo	Epithelial
P2_C_rep1_73	6.93631	0.462523	P2	Tumor	Invivo	In_vivo	Epithelial
P2_C_rep1_74	7.9818	-3.63742	P2	Tumor	Invivo	In_vivo	Mesenchymal
P2_C_rep1_75	6.79855	2.59029	P2	Tumor	Invivo	In_vivo	Epithelial
P2_C_rep1_77	7.16778	-1.97503	P2	Tumor	Invivo	In_vivo	Mesenchymal
P2_C_rep1_83	7.87342	-3.43081	P2	Tumor	Invivo	In_vivo	Mesenchymal
P2_C_rep1_86	7.96041	-3.43253	P2	Tumor	Invivo	In_vivo	Mesenchymal
P2_C_rep1_87	7.96763	-3.51384	P2	Tumor	Invivo	In_vivo	Mesenchymal
P2_C_rep1_89	5.08382	3.71853	P2	Tumor	Invivo	In_vivo	Epithelial
P2_C_rep1_90	8.60585	-0.919548	P2	Tumor	Invivo	In_vivo	Immune
P2_C_rep1_91	8.18319	-0.278593	P2	Tumor	Invivo	In_vivo	Immune
P2_C_rep1_92	6.75285	1.57962	P2	Tumor	Invivo	In_vivo	Epithelial
P2_C_rep1_93	8.39218	-0.981416	P2	Tumor	Invivo	In_vivo	Immune
P2_C_rep1_94	6.7574	1.56044	P2	Tumor	Invivo	In_vivo	Epithelial
P2_C_rep1_95	6.08836	2.14133	P2	Tumor	Invivo	In_vivo	Epithelial
P2_C_rep1_96	5.94816	0.934742	P2	Tumor	Invivo	In_vivo	Epithelial
P2_C_rep2_2	6.48687	0.815881	P2	Tumor	Invivo	In_vivo	Epithelial
P2_C_rep2_11	5.59603	3.23655	P2	Tumor	Invivo	In_vivo	Epithelial
P2_C_rep2_13	7.0116	0.914952	P2	Tumor	Invivo	In_vivo	Epithelial
P2_C_rep2_14	8.0603	-0.449294	P2	Tumor	Invivo	In_vivo	Immune
P2_C_rep2_16	7.08972	1.03187	P2	Tumor	Invivo	In_vivo	Epithelial
P2_C_rep2_17	7.12246	0.818685	P2	Tumor	Invivo	In_vivo	Epithelial
P2_C_rep2_19	7.31681	0.0742512	P2	Tumor	Invivo	In_vivo	Epithelial
P2_C_rep2_22	7.04267	-1.63954	P2	Tumor	Invivo	In_vivo	Mesenchymal
P2_C_rep2_25	6.96789	0.470535	P2	Tumor	Invivo	In_vivo	Epithelial
P2_C_rep2_26	6.86624	1.60006	P2	Tumor	Invivo	In_vivo	Epithelial
P2_C_rep2_27	6.61802	1.19468	P2	Tumor	Invivo	In_vivo	Epithelial
P2_C_rep2_31	6.8207	2.92715	P2	Tumor	Invivo	In_vivo	Epithelial
P2_C_rep2_32	6.71109	1.25791	P2	Tumor	Invivo	In_vivo	Epithelial
P2_C_rep2_33	6.22164	0.36755	P2	Tumor	Invivo	In_vivo	Epithelial
P2_C_rep2_37	6.84782	1.35378	P2	Tumor	Invivo	In_vivo	Epithelial
P2_C_rep2_40	8.38661	-0.210321	P2	Tumor	Invivo	In_vivo	Immune
P2_C_rep2_50	6.78868	1.83744	P2	Tumor	Invivo	In_vivo	Epithelial
P2_C_rep2_54	8.3738	-0.931825	P2	Tumor	Invivo	In_vivo	Immune
P2_C_rep2_57	8.15761	-0.781539	P2	Tumor	Invivo	In_vivo	Immune
P2_C_rep2_61	7.82945	-0.11987	P2	Tumor	Invivo	In_vivo	Immune
P2_C_rep2_62	6.91079	1.41848	P2	Tumor	Invivo	In_vivo	Epithelial
P2_C_rep2_63	8.1498	-0.300322	P2	Tumor	Invivo	In_vivo	Immune
P2_C_rep2_64	8.03544	-0.0474096	P2	Tumor	Invivo	In_vivo	Epithelial
P2_C_rep2_67	6.66707	1.94024	P2	Tumor	Invivo	In_vivo	Epithelial
P2_C_rep2_68	7.84181	-3.43088	P2	Tumor	Invivo	In_vivo	Mesenchymal
P2_C_rep2_69	6.47129	1.18266	P2	Tumor	Invivo	In_vivo	Epithelial
P2_C_rep2_70	6.39564	1.00406	P2	Tumor	Invivo	In_vivo	Epithelial
P2_C_rep2_75	8.57468	-0.118525	P2	Tumor	Invivo	In_vivo	Immune
P2_C_rep2_76	5.38958	3.71209	P2	Tumor	Invivo	In_vivo	Epithelial
P2_C_rep2_77	7.07293	-1.90803	P2	Tumor	Invivo	In_vivo	Mesenchymal
P2_C_rep2_82	8.2331	-0.926939	P2	Tumor	Invivo	In_vivo	Immune
P2_C_rep2_84	6.51322	-0.010196	P2	Tumor	Invivo	In_vivo	Epithelial
P2_C_rep2_86	6.50564	2.24465	P2	Tumor	Invivo	In_vivo	Epithelial
P2_C_rep2_87	7.09899	-1.80448	P2	Tumor	Invivo	In_vivo	Mesenchymal
P2_C_rep2_88	6.25898	1.23729	P2	Tumor	Invivo	In_vivo	Epithelial
P2_C_rep2_90	6.5406	1.20276	P2	Tumor	Invivo	In_vivo	Epithelial
P2_C_rep2_91	6.75425	1.59342	P2	Tumor	Invivo	In_vivo	Epithelial
P2_C_rep2_92	6.66244	2.56196	P2	Tumor	Invivo	In_vivo	Epithelial
P2_C_rep2_94	8.74994	-0.317621	P2	Tumor	Invivo	In_vivo	Immune
P2_C_rep2_95	9.1124	2.73213	P2	Tumor	Invivo	In_vivo	Epithelial
P2_C_rep2_96	5.3774	3.54967	P2	Tumor	Invivo	In_vivo	Epithelial
P2_C_rep3_1	-6.01391	-6.91535	P2	Tumor	Invivo	In_vivo	Epithelial
P2_C_rep3_2	-6.31535	-7.63382	P2	Tumor	Invivo	In_vivo	Epithelial
P2_C_rep3_3	-5.67759	-6.7648	P2	Tumor	Invivo	In_vivo	Epithelial
P2_C_rep3_4	-6.497	-6.57735	P2	Tumor	Invivo	In_vivo	Epithelial
P2_C_rep3_6	-6.95801	-6.73039	P2	Tumor	Invivo	In_vivo	Epithelial
P2_C_rep3_7	-4.95343	-7.68507	P2	Tumor	Invivo	In_vivo	Epithelial
P2_C_rep3_8	-1.88841	-6.44021	P2	Tumor	Invivo	In_vivo	Epithelial
P2_C_rep3_9	-4.6462	-6.83981	P2	Tumor	Invivo	In_vivo	Epithelial
P2_C_rep3_10	-7.08088	-7.2639	P2	Tumor	Invivo	In_vivo	Epithelial
P2_C_rep3_11	-4.96302	-7.57646	P2	Tumor	Invivo	In_vivo	Epithelial
P2_C_rep3_13	-6.57809	-6.77237	P2	Tumor	Invivo	In_vivo	Epithelial
P2_C_rep3_15	-4.87754	-5.68007	P2	Tumor	Invivo	In_vivo	Epithelial
P2_C_rep3_16	-6.9347	-7.40732	P2	Tumor	Invivo	In_vivo	Epithelial
P2_C_rep3_17	-5.94779	-7.5671	P2	Tumor	Invivo	In_vivo	Epithelial
P2_C_rep3_19	-4.81329	-6.33535	P2	Tumor	Invivo	In_vivo	Epithelial
P2_C_rep3_20	-6.17474	-7.07183	P2	Tumor	Invivo	In_vivo	Epithelial
P2_C_rep3_21	-5.56548	-7.34567	P2	Tumor	Invivo	In_vivo	Epithelial
P2_C_rep3_22	-5.68012	-6.20009	P2	Tumor	Invivo	In_vivo	Epithelial
P2_C_rep3_23	-6.87687	-7.73081	P2	Tumor	Invivo	In_vivo	Epithelial
P2_C_rep3_24	-6.29713	-6.70518	P2	Tumor	Invivo	In_vivo	Epithelial
P2_C_rep3_25	-0.689369	-6.6527	P2	Tumor	Invivo	In_vivo	Epithelial
P2_C_rep3_26	-6.25156	-5.45636	P2	Tumor	Invivo	In_vivo	Epithelial
P2_C_rep3_27	-5.38361	-5.65287	P2	Tumor	Invivo	In_vivo	Epithelial
P2_C_rep3_28	-3.31485	-6.7027	P2	Tumor	Invivo	In_vivo	Epithelial
P2_C_rep3_29	-6.72045	-6.22053	P2	Tumor	Invivo	In_vivo	Epithelial
P2_C_rep3_30	-6.83212	-5.81029	P2	Tumor	Invivo	In_vivo	Epithelial
P2_C_rep3_31	-4.91327	-5.8864	P2	Tumor	Invivo	In_vivo	Epithelial
P2_C_rep3_32	-5.81029	-6.87083	P2	Tumor	Invivo	In_vivo	Epithelial
P2_C_rep3_33	-4.72966	-6.55555	P2	Tumor	Invivo	In_vivo	Epithelial
P2_C_rep3_34	-5.8402	-8.3168	P2	Tumor	Invivo	In_vivo	Epithelial
P2_C_rep3_35	-5.77188	-6.17287	P2	Tumor	Invivo	In_vivo	Epithelial
P2_C_rep3_36	-5.9237	-7.48442	P2	Tumor	Invivo	In_vivo	Epithelial
P2_C_rep3_37	-6.38487	-5.78127	P2	Tumor	Invivo	In_vivo	Epithelial
P2_C_rep3_38	-6.4867	-6.65763	P2	Tumor	Invivo	In_vivo	Epithelial
P2_C_rep3_39	-0.466221	-5.91995	P2	Tumor	Invivo	In_vivo	Epithelial
P2_C_rep3_40	-4.35408	-5.19796	P2	Tumor	Invivo	In_vivo	Epithelial
P2_C_rep3_41	-2.54486	-6.38385	P2	Tumor	Invivo	In_vivo	Epithelial
P2_C_rep3_42	-6.52609	-6.43472	P2	Tumor	Invivo	In_vivo	Epithelial
P2_C_rep3_43	-4.76766	-6.97949	P2	Tumor	Invivo	In_vivo	Epithelial
P2_C_rep3_44	-5.59546	-6.10264	P2	Tumor	Invivo	In_vivo	Epithelial
P2_C_rep3_45	-5.41641	-5.63761	P2	Tumor	Invivo	In_vivo	Epithelial
P2_C_rep3_46	-4.90189	-5.64459	P2	Tumor	Invivo	In_vivo	Epithelial
P2_C_rep3_47	-6.2751	-5.90186	P2	Tumor	Invivo	In_vivo	Epithelial
P2_C_rep3_48	-5.64392	-7.7971	P2	Tumor	Invivo	In_vivo	Epithelial
P2_C_rep3_49	-6.03429	-6.47328	P2	Tumor	Invivo	In_vivo	Epithelial
P2_C_rep3_50	-5.55742	-7.02963	P2	Tumor	Invivo	In_vivo	Epithelial
P2_C_rep3_51	-5.62934	-6.91284	P2	Tumor	Invivo	In_vivo	Epithelial
P2_C_rep3_52	-1.21158	-5.95892	P2	Tumor	Invivo	In_vivo	Epithelial
P2_C_rep3_53	-4.90001	-7.83357	P2	Tumor	Invivo	In_vivo	Epithelial
P2_C_rep3_54	-5.84914	-7.46835	P2	Tumor	Invivo	In_vivo	Epithelial
P2_C_rep3_55	-4.60039	-6.63514	P2	Tumor	Invivo	In_vivo	Epithelial
P2_C_rep3_56	-3.13034	-6.69513	P2	Tumor	Invivo	In_vivo	Epithelial
P2_C_rep3_57	-0.78683	-6.26313	P2	Tumor	Invivo	In_vivo	Epithelial
P2_C_rep3_58	-6.27714	-6.68169	P2	Tumor	Invivo	In_vivo	Epithelial
P2_C_rep3_59	-0.523142	-6.95735	P2	Tumor	Invivo	In_vivo	Epithelial
P2_C_rep3_60	-4.58781	-7.67845	P2	Tumor	Invivo	In_vivo	Epithelial
P2_C_rep3_61	-6.59453	-7.0414	P2	Tumor	Invivo	In_vivo	Epithelial
P2_C_rep3_62	-5.4293	-7.90202	P2	Tumor	Invivo	In_vivo	Epithelial
P2_C_rep3_63	-5.42838	-5.98742	P2	Tumor	Invivo	In_vivo	Epithelial
P2_C_rep3_64	-5.88178	-7.06769	P2	Tumor	Invivo	In_vivo	Epithelial
P2_C_rep3_65	-5.38851	-7.95887	P2	Tumor	Invivo	In_vivo	Epithelial
P2_C_rep3_67	-5.78749	-4.37788	P2	Tumor	Invivo	In_vivo	Epithelial
P2_C_rep3_68	-6.56394	-6.74386	P2	Tumor	Invivo	In_vivo	Epithelial
P2_C_rep3_69	-6.41505	-7.72681	P2	Tumor	Invivo	In_vivo	Epithelial
P2_C_rep3_70	-5.77598	-7.60024	P2	Tumor	Invivo	In_vivo	Epithelial
P2_C_rep3_71	-6.7598	-7.61469	P2	Tumor	Invivo	In_vivo	Epithelial
P2_C_rep3_72	-5.91338	-7.54109	P2	Tumor	Invivo	In_vivo	Epithelial
P2_C_rep3_73	-5.77523	-8.28493	P2	Tumor	Invivo	In_vivo	Epithelial
P2_C_rep3_74	-6.63213	-7.87023	P2	Tumor	Invivo	In_vivo	Epithelial
P2_C_rep3_75	-5.06779	-7.67096	P2	Tumor	Invivo	In_vivo	Epithelial
P2_C_rep3_76	-3.54548	-6.76234	P2	Tumor	Invivo	In_vivo	Epithelial
P2_C_rep3_78	-5.75733	-7.56237	P2	Tumor	Invivo	In_vivo	Epithelial
P2_C_rep3_79	-4.89137	-6.12777	P2	Tumor	Invivo	In_vivo	Epithelial
P2_C_rep3_80	-5.41664	-8.32486	P2	Tumor	Invivo	In_vivo	Epithelial
P2_C_rep3_81	-5.68328	-6.29209	P2	Tumor	Invivo	In_vivo	Epithelial
P2_C_rep3_82	-4.38741	-7.41518	P2	Tumor	Invivo	In_vivo	Epithelial
P2_C_rep3_83	-5.06404	-6.13342	P2	Tumor	Invivo	In_vivo	Epithelial
P2_C_rep3_84	-5.88472	-6.82333	P2	Tumor	Invivo	In_vivo	Epithelial
P2_C_rep3_85	-6.61208	-7.89969	P2	Tumor	Invivo	In_vivo	Epithelial
P2_C_rep3_86	-5.08291	-6.04679	P2	Tumor	Invivo	In_vivo	Epithelial
P2_C_rep3_87	-5.67618	-6.99805	P2	Tumor	Invivo	In_vivo	Epithelial
P2_C_rep3_88	-4.55582	-7.00767	P2	Tumor	Invivo	In_vivo	Epithelial
P2_C_rep3_89	-4.73931	-7.83155	P2	Tumor	Invivo	In_vivo	Epithelial
P2_C_rep3_90	-6.43311	-7.94033	P2	Tumor	Invivo	In_vivo	Epithelial
P2_C_rep3_91	-4.27668	-6.68663	P2	Tumor	Invivo	In_vivo	Epithelial
P2_C_rep3_93	-6.49782	-8.06993	P2	Tumor	Invivo	In_vivo	Epithelial
P2_C_rep3_94	-5.58569	-7.72736	P2	Tumor	Invivo	In_vivo	Epithelial
P2_C_rep3_95	-5.24154	-7.14517	P2	Tumor	Invivo	In_vivo	Epithelial
P2_C_rep3_96	-4.41468	-6.95094	P2	Tumor	Invivo	In_vivo	Epithelial
P2_T_O_rep1_1	-0.945535	-7.34366	P2	Normal	Organoid	Chemical	Epithelial
P2_T_O_rep1_2	-0.425004	-7.21821	P2	Normal	Organoid	Chemical	Epithelial
P2_T_O_rep1_3	1.4898	-7.12251	P2	Normal	Organoid	Chemical	Epithelial
P2_T_O_rep1_4	-5.4638	-4.33297	P2	Normal	Organoid	Chemical	Epithelial
P2_T_O_rep1_5	-0.0735998	-6.3063	P2	Normal	Organoid	Chemical	Epithelial
P2_T_O_rep1_6	0.0449731	-5.85257	P2	Normal	Organoid	Chemical	Epithelial
P2_T_O_rep1_8	-2.53389	-5.89183	P2	Normal	Organoid	Chemical	Epithelial
P2_T_O_rep1_10	-3.8856	-4.58673	P2	Normal	Organoid	Chemical	Epithelial
P2_T_O_rep1_11	-0.904837	-7.11858	P2	Normal	Organoid	Chemical	Epithelial
P2_T_O_rep1_12	-0.00302755	-7.27503	P2	Normal	Organoid	Chemical	Epithelial
P2_T_O_rep1_13	-0.473106	-5.45342	P2	Normal	Organoid	Chemical	Epithelial
P2_T_O_rep1_14	-4.11038	-5.26057	P2	Normal	Organoid	Chemical	Epithelial
P2_T_O_rep1_15	-0.509905	-6.80757	P2	Normal	Organoid	Chemical	Epithelial
P2_T_O_rep1_16	-4.75113	-5.9599	P2	Normal	Organoid	Chemical	Epithelial
P2_T_O_rep1_17	1.32765	-6.62812	P2	Normal	Organoid	Chemical	Epithelial
P2_T_O_rep1_18	1.52251	-6.97196	P2	Normal	Organoid	Chemical	Epithelial
P2_T_O_rep1_19	-0.452099	-7.37763	P2	Normal	Organoid	Chemical	Epithelial
P2_T_O_rep1_20	-3.59512	-5.73415	P2	Normal	Organoid	Chemical	Epithelial
P2_T_O_rep1_21	-0.424254	-7.06439	P2	Normal	Organoid	Chemical	Epithelial
P2_T_O_rep1_22	-1.28207	-7.05167	P2	Normal	Organoid	Chemical	Epithelial
P2_T_O_rep1_23	-1.66569	-4.58035	P2	Normal	Organoid	Chemical	Epithelial
P2_T_O_rep1_24	-0.593808	-7.2565	P2	Normal	Organoid	Chemical	Epithelial
P2_T_O_rep1_25	1.0042	-6.41645	P2	Normal	Organoid	Chemical	Epithelial
P2_T_O_rep1_26	-3.63503	-5.3468	P2	Normal	Organoid	Chemical	Epithelial
P2_T_O_rep1_27	1.52659	-7.10476	P2	Normal	Organoid	Chemical	Epithelial
P2_T_O_rep1_28	-0.688507	-7.2267	P2	Normal	Organoid	Chemical	Epithelial
P2_T_O_rep1_29	-4.047	-6.07497	P2	Normal	Organoid	Chemical	Epithelial
P2_T_O_rep1_30	1.29429	-7.81209	P2	Normal	Organoid	Chemical	Epithelial
P2_T_O_rep1_31	1.53629	-7.04219	P2	Normal	Organoid	Chemical	Epithelial
P2_T_O_rep1_32	-2.92601	-5.26972	P2	Normal	Organoid	Chemical	Epithelial
P2_T_O_rep1_33	-0.427091	-7.31818	P2	Normal	Organoid	Chemical	Epithelial
P2_T_O_rep1_34	-2.12034	-4.39562	P2	Normal	Organoid	Chemical	Epithelial
P2_T_O_rep1_35	1.47278	-7.4191	P2	Normal	Organoid	Chemical	Epithelial
P2_T_O_rep1_36	-0.21324	-6.96783	P2	Normal	Organoid	Chemical	Epithelial
P2_T_O_rep1_37	-0.325375	-7.1659	P2	Normal	Organoid	Chemical	Epithelial
P2_T_O_rep1_38	-2.24043	-6.5845	P2	Normal	Organoid	Chemical	Epithelial
P2_T_O_rep1_39	-4.61748	-5.90237	P2	Normal	Organoid	Chemical	Epithelial
P2_T_O_rep1_40	-0.303645	-7.01377	P2	Normal	Organoid	Chemical	Epithelial
P2_T_O_rep1_41	5.9646	-5.86749	P2	Normal	Organoid	Chemical	Epithelial
P2_T_O_rep1_42	-0.332546	-7.27275	P2	Normal	Organoid	Chemical	Epithelial
P2_T_O_rep1_43	1.62537	-7.45489	P2	Normal	Organoid	Chemical	Epithelial
P2_T_O_rep1_44	5.85303	-5.88503	P2	Normal	Organoid	Chemical	Epithelial
P2_T_O_rep1_45	5.96639	-5.88371	P2	Normal	Organoid	Chemical	Epithelial
P2_T_O_rep1_46	-2.00017	-5.54715	P2	Normal	Organoid	Chemical	Epithelial
P2_T_O_rep1_47	-1.06628	-7.1395	P2	Normal	Organoid	Chemical	Epithelial
P2_T_O_rep1_48	-0.697395	-6.86582	P2	Normal	Organoid	Chemical	Epithelial
P2_T_O_rep1_49	1.3647	-6.83461	P2	Normal	Organoid	Chemical	Epithelial
P2_T_O_rep1_50	-0.432075	-7.03869	P2	Normal	Organoid	Chemical	Epithelial
P2_T_O_rep1_51	-0.997481	-5.53122	P2	Normal	Organoid	Chemical	Epithelial
P2_T_O_rep1_52	1.58171	-6.97062	P2	Normal	Organoid	Chemical	Epithelial
P2_T_O_rep1_53	1.68864	-7.08152	P2	Normal	Organoid	Chemical	Epithelial
P2_T_O_rep1_54	1.58161	-7.38737	P2	Normal	Organoid	Chemical	Epithelial
P2_T_O_rep1_55	-1.52164	-6.56235	P2	Normal	Organoid	Chemical	Epithelial
P2_T_O_rep1_56	-1.7099	-4.57395	P2	Normal	Organoid	Chemical	Epithelial
P2_T_O_rep1_57	-3.87301	-4.76132	P2	Normal	Organoid	Chemical	Epithelial
P2_T_O_rep1_58	-5.86566	-4.66546	P2	Normal	Organoid	Chemical	Epithelial
P2_T_O_rep1_59	-3.76498	-5.06122	P2	Normal	Organoid	Chemical	Epithelial
P2_T_O_rep1_60	5.61878	-5.94299	P2	Normal	Organoid	Chemical	Epithelial
P2_T_O_rep1_61	-0.679157	-7.09029	P2	Normal	Organoid	Chemical	Epithelial
P2_T_O_rep1_62	-1.9848	-5.80069	P2	Normal	Organoid	Chemical	Epithelial
P2_T_O_rep1_63	-5.51769	-5.24644	P2	Normal	Organoid	Chemical	Epithelial
P2_T_O_rep1_64	-3.72891	-4.74862	P2	Normal	Organoid	Chemical	Epithelial
P2_T_O_rep1_65	-1.90324	-6.82642	P2	Normal	Organoid	Chemical	Epithelial
P2_T_O_rep1_66	1.62831	-7.21314	P2	Normal	Organoid	Chemical	Epithelial
P2_T_O_rep1_67	0.188385	-6.69051	P2	Normal	Organoid	Chemical	Epithelial
P2_T_O_rep1_68	1.55897	-7.80502	P2	Normal	Organoid	Chemical	Epithelial
P2_T_O_rep1_69	-4.63152	-6.07429	P2	Normal	Organoid	Chemical	Epithelial
P2_T_O_rep1_70	1.53872	-7.79084	P2	Normal	Organoid	Chemical	Epithelial
P2_T_O_rep1_71	-1.10718	-7.12424	P2	Normal	Organoid	Chemical	Epithelial
P2_T_O_rep1_72	0.174591	-5.94219	P2	Normal	Organoid	Chemical	Epithelial
P2_T_O_rep1_73	-2.52134	-6.49282	P2	Normal	Organoid	Chemical	Epithelial
P2_T_O_rep1_74	-0.959523	-5.33142	P2	Normal	Organoid	Chemical	Epithelial
P2_T_O_rep1_75	1.70553	-7.11639	P2	Normal	Organoid	Chemical	Epithelial
P2_T_O_rep1_76	-3.48752	-5.86178	P2	Normal	Organoid	Chemical	Epithelial
P2_T_O_rep1_77	-2.36553	-6.50735	P2	Normal	Organoid	Chemical	Epithelial
P2_T_O_rep1_79	-2.12042	-4.51834	P2	Normal	Organoid	Chemical	Epithelial
P2_T_O_rep1_81	-0.141606	-7.14769	P2	Normal	Organoid	Chemical	Epithelial
P2_T_O_rep1_82	-5.36539	-5.63356	P2	Normal	Organoid	Chemical	Epithelial
P2_T_O_rep1_83	-3.3271	-5.31049	P2	Normal	Organoid	Chemical	Epithelial
P2_T_O_rep1_84	1.51068	-7.36183	P2	Normal	Organoid	Chemical	Epithelial
P2_T_O_rep1_85	-4.88585	-7.65093	P2	Normal	Organoid	Chemical	Epithelial
P2_T_O_rep1_87	-3.94155	-3.34342	P2	Normal	Organoid	Chemical	Epithelial
P2_T_O_rep1_88	-5.61101	-5.59192	P2	Normal	Organoid	Chemical	Epithelial
P2_T_O_rep1_89	-0.501093	-6.13463	P2	Normal	Organoid	Chemical	Epithelial
P2_T_O_rep1_90	-4.32296	-4.30907	P2	Normal	Organoid	Chemical	Epithelial
P2_T_O_rep1_91	-5.19091	-4.80848	P2	Normal	Organoid	Chemical	Epithelial
P2_T_O_rep1_92	-0.455413	-7.23863	P2	Normal	Organoid	Chemical	Epithelial
P2_T_O_rep1_93	-5.81718	-4.80745	P2	Normal	Organoid	Chemical	Epithelial
P2_T_O_rep1_94	-3.82911	-5.0375	P2	Normal	Organoid	Chemical	Epithelial
P2_T_O_rep1_95	5.13998	4.78413	P2	Normal	Organoid	Chemical	Epithelial
P2_T_O_rep1_96	-3.70063	-5.83724	P2	Normal	Organoid	Chemical	Epithelial
P2_T_rep1_1	6.23478	4.11953	P2	Normal	Invivo	In_vivo	Epithelial
P2_T_rep1_2	7.73477	2.88205	P2	Normal	Invivo	In_vivo	Epithelial
P2_T_rep1_3	8.13488	2.31276	P2	Normal	Invivo	In_vivo	Epithelial
P2_T_rep1_4	8.01271	3.78455	P2	Normal	Invivo	In_vivo	Epithelial
P2_T_rep1_7	7.97995	2.562	P2	Normal	Invivo	In_vivo	Epithelial
P2_T_rep1_8	7.53006	3.32541	P2	Normal	Invivo	In_vivo	Epithelial
P2_T_rep1_9	7.47256	4.44163	P2	Normal	Invivo	In_vivo	Epithelial
P2_T_rep1_10	7.98803	4.39177	P2	Normal	Invivo	In_vivo	Epithelial
P2_T_rep1_11	8.06849	4.24716	P2	Normal	Invivo	In_vivo	Epithelial
P2_T_rep1_12	7.82351	4.61862	P2	Normal	Invivo	In_vivo	Epithelial
P2_T_rep1_13	8.19561	5.15753	P2	Normal	Invivo	In_vivo	Epithelial
P2_T_rep1_14	6.25361	4.18128	P2	Normal	Invivo	In_vivo	Epithelial
P2_T_rep1_15	6.44733	5.00298	P2	Normal	Invivo	In_vivo	Epithelial
P2_T_rep1_17	6.90963	4.90521	P2	Normal	Invivo	In_vivo	Epithelial
P2_T_rep1_18	8.52924	2.53593	P2	Normal	Invivo	In_vivo	Epithelial
P2_T_rep1_19	8.18606	2.66617	P2	Normal	Invivo	In_vivo	Epithelial
P2_T_rep1_22	7.26453	3.0128	P2	Normal	Invivo	In_vivo	Epithelial
P2_T_rep1_24	7.96563	5.25552	P2	Normal	Invivo	In_vivo	Epithelial
P2_T_rep1_25	8.22173	3.18896	P2	Normal	Invivo	In_vivo	Epithelial
P2_T_rep1_26	6.4045	3.77631	P2	Normal	Invivo	In_vivo	Epithelial
P2_T_rep1_27	8.78832	2.23358	P2	Normal	Invivo	In_vivo	Epithelial
P2_T_rep1_28	8.12362	5.31706	P2	Normal	Invivo	In_vivo	Epithelial
P2_T_rep1_29	8.77762	1.96879	P2	Normal	Invivo	In_vivo	Epithelial
P2_T_rep1_30	8.47373	1.99334	P2	Normal	Invivo	In_vivo	Epithelial
P2_T_rep1_31	7.83653	4.44599	P2	Normal	Invivo	In_vivo	Epithelial
P2_T_rep1_32	6.96178	4.32264	P2	Normal	Invivo	In_vivo	Epithelial
P2_T_rep1_35	6.94123	4.28707	P2	Normal	Invivo	In_vivo	Epithelial
P2_T_rep1_36	7.40488	4.24075	P2	Normal	Invivo	In_vivo	Epithelial
P2_T_rep1_37	5.83042	4.71904	P2	Normal	Invivo	In_vivo	Epithelial
P2_T_rep1_38	6.5837	4.06397	P2	Normal	Invivo	In_vivo	Epithelial
P2_T_rep1_39	7.80145	4.46359	P2	Normal	Invivo	In_vivo	Epithelial
P2_T_rep1_40	8.26017	3.09906	P2	Normal	Invivo	In_vivo	Epithelial
P2_T_rep1_41	6.40036	3.76905	P2	Normal	Invivo	In_vivo	Epithelial
P2_T_rep1_42	9.2284	3.22762	P2	Normal	Invivo	In_vivo	Epithelial
P2_T_rep1_43	6.40665	5.11873	P2	Normal	Invivo	In_vivo	Epithelial
P2_T_rep1_45	7.6861	4.51635	P2	Normal	Invivo	In_vivo	Epithelial
P2_T_rep1_46	7.90497	3.57644	P2	Normal	Invivo	In_vivo	Epithelial
P2_T_rep1_47	8.89863	2.09424	P2	Normal	Invivo	In_vivo	Epithelial
P2_T_rep1_48	7.32729	3.07531	P2	Normal	Invivo	In_vivo	Epithelial
P2_T_rep1_50	5.65721	4.03046	P2	Normal	Invivo	In_vivo	Epithelial
P2_T_rep1_51	8.70103	4.22546	P2	Normal	Invivo	In_vivo	Epithelial
P2_T_rep1_52	6.58183	3.82974	P2	Normal	Invivo	In_vivo	Epithelial
P2_T_rep1_53	6.00241	5.19406	P2	Normal	Invivo	In_vivo	Epithelial
P2_T_rep1_54	9.44803	3.16223	P2	Normal	Invivo	In_vivo	Epithelial
P2_T_rep1_55	7.62149	4.4951	P2	Normal	Invivo	In_vivo	Epithelial
P2_T_rep1_56	7.92811	2.43264	P2	Normal	Invivo	In_vivo	Epithelial
P2_T_rep1_57	8.12026	2.02333	P2	Normal	Invivo	In_vivo	Epithelial
P2_T_rep1_58	9.52614	3.34187	P2	Normal	Invivo	In_vivo	Epithelial
P2_T_rep1_59	9.33639	3.01779	P2	Normal	Invivo	In_vivo	Epithelial
P2_T_rep1_60	6.84444	3.7206	P2	Normal	Invivo	In_vivo	Epithelial
P2_T_rep1_62	7.09043	4.36202	P2	Normal	Invivo	In_vivo	Epithelial
P2_T_rep1_63	8.1007	2.67503	P2	Normal	Invivo	In_vivo	Epithelial
P2_T_rep1_64	8.20068	1.92538	P2	Normal	Invivo	In_vivo	Epithelial
P2_T_rep1_65	7.99514	2.45607	P2	Normal	Invivo	In_vivo	Epithelial
P2_T_rep1_66	6.48888	3.86972	P2	Normal	Invivo	In_vivo	Epithelial
P2_T_rep1_67	8.15779	2.86492	P2	Normal	Invivo	In_vivo	Epithelial
P2_T_rep1_68	6.39201	5.15745	P2	Normal	Invivo	In_vivo	Epithelial
P2_T_rep1_69	7.29216	3.1424	P2	Normal	Invivo	In_vivo	Epithelial
P2_T_rep1_70	7.18664	2.11513	P2	Normal	Invivo	In_vivo	Epithelial
P2_T_rep1_71	8.42596	2.23624	P2	Normal	Invivo	In_vivo	Epithelial
P2_T_rep1_72	7.74607	2.0836	P2	Normal	Invivo	In_vivo	Epithelial
P2_T_rep1_73	7.97414	5.45278	P2	Normal	Invivo	In_vivo	Epithelial
P2_T_rep1_74	7.94714	1.97362	P2	Normal	Invivo	In_vivo	Epithelial
P2_T_rep1_75	5.55076	4.02811	P2	Normal	Invivo	In_vivo	Epithelial
P2_T_rep1_76	8.15087	2.88103	P2	Normal	Invivo	In_vivo	Epithelial
P2_T_rep1_77	8.24942	2.29122	P2	Normal	Invivo	In_vivo	Epithelial
P2_T_rep1_79	7.77155	4.06763	P2	Normal	Invivo	In_vivo	Epithelial
P2_T_rep1_80	9.50407	3.40952	P2	Normal	Invivo	In_vivo	Epithelial
P2_T_rep1_81	7.56786	4.61916	P2	Normal	Invivo	In_vivo	Epithelial
P2_T_rep1_82	9.25756	3.87668	P2	Normal	Invivo	In_vivo	Epithelial
P2_T_rep1_83	7.88996	2.94416	P2	Normal	Invivo	In_vivo	Epithelial
P2_T_rep1_84	8.12335	2.06432	P2	Normal	Invivo	In_vivo	Epithelial
P2_T_rep1_86	7.59888	2.83937	P2	Normal	Invivo	In_vivo	Epithelial
P2_T_rep1_87	8.04919	4.05599	P2	Normal	Invivo	In_vivo	Epithelial
P2_T_rep1_88	8.25523	5.02309	P2	Normal	Invivo	In_vivo	Epithelial
P2_T_rep1_89	9.10551	3.43415	P2	Normal	Invivo	In_vivo	Epithelial
P2_T_rep1_90	7.96251	3.61035	P2	Normal	Invivo	In_vivo	Epithelial
P2_T_rep1_92	8.36218	4.16372	P2	Normal	Invivo	In_vivo	Epithelial
P2_T_rep1_93	7.784	5.33804	P2	Normal	Invivo	In_vivo	Epithelial
P2_T_rep1_94	7.9151	4.07649	P2	Normal	Invivo	In_vivo	Epithelial
P2_T_rep1_95	7.94694	5.00535	P2	Normal	Invivo	In_vivo	Epithelial
P2_T_rep1_96	7.94759	4.42809	P2	Normal	Invivo	In_vivo	Epithelial
P3_C_O2m_rep1_1	-2.13136	5.22016	P3	Tumor	Organoid	Conditioned	Epithelial
P3_C_O2m_rep1_2	-0.970532	3.57704	P3	Tumor	Organoid	Conditioned	Epithelial
P3_C_O2m_rep1_3	-2.40124	5.89742	P3	Tumor	Organoid	Conditioned	Epithelial
P3_C_O2m_rep1_4	-0.186286	5.27646	P3	Tumor	Organoid	Conditioned	Epithelial
P3_C_O2m_rep1_5	-2.23225	7.6017	P3	Tumor	Organoid	Conditioned	Epithelial
P3_C_O2m_rep1_6	0.194262	4.70347	P3	Tumor	Organoid	Conditioned	Epithelial
P3_C_O2m_rep1_8	0.503664	4.88217	P3	Tumor	Organoid	Conditioned	Epithelial
P3_C_O2m_rep1_9	-0.509664	4.53674	P3	Tumor	Organoid	Conditioned	Epithelial
P3_C_O2m_rep1_10	-0.942302	3.89269	P3	Tumor	Organoid	Conditioned	Epithelial
P3_C_O2m_rep1_11	0.637	3.01009	P3	Tumor	Organoid	Conditioned	Epithelial
P3_C_O2m_rep1_13	0.0404927	4.42999	P3	Tumor	Organoid	Conditioned	Epithelial
P3_C_O2m_rep1_14	1.61141	5.43679	P3	Tumor	Organoid	Conditioned	Epithelial
P3_C_O2m_rep1_15	-3.73376	6.08009	P3	Tumor	Organoid	Conditioned	Epithelial
P3_C_O2m_rep1_16	1.18345	4.5573	P3	Tumor	Organoid	Conditioned	Epithelial
P3_C_O2m_rep1_17	-1.47304	3.72115	P3	Tumor	Organoid	Conditioned	Epithelial
P3_C_O2m_rep1_19	-1.95128	3.13393	P3	Tumor	Organoid	Conditioned	Epithelial
P3_C_O2m_rep1_20	-0.185058	4.32348	P3	Tumor	Organoid	Conditioned	Epithelial
P3_C_O2m_rep1_21	-1.07956	3.75055	P3	Tumor	Organoid	Conditioned	Epithelial
P3_C_O2m_rep1_22	-1.07047	4.20522	P3	Tumor	Organoid	Conditioned	Epithelial
P3_C_O2m_rep1_23	2.56527	5.05068	P3	Tumor	Organoid	Conditioned	Epithelial
P3_C_O2m_rep1_24	-0.944279	4.39318	P3	Tumor	Organoid	Conditioned	Epithelial
P3_C_O2m_rep1_25	-3.85293	4.16104	P3	Tumor	Organoid	Conditioned	Epithelial
P3_C_O2m_rep1_26	-2.02798	0.746601	P3	Tumor	Organoid	Conditioned	Epithelial
P3_C_O2m_rep1_27	-0.512224	4.50655	P3	Tumor	Organoid	Conditioned	Epithelial
P3_C_O2m_rep1_28	1.57404	5.8752	P3	Tumor	Organoid	Conditioned	Epithelial
P3_C_O2m_rep1_29	-1.18949	5.48473	P3	Tumor	Organoid	Conditioned	Epithelial
P3_C_O2m_rep1_30	-0.733447	1.07309	P3	Tumor	Organoid	Conditioned	Epithelial
P3_C_O2m_rep1_31	0.725723	5.38637	P3	Tumor	Organoid	Conditioned	Epithelial
P3_C_O2m_rep1_32	-2.18405	4.73531	P3	Tumor	Organoid	Conditioned	Epithelial
P3_C_O2m_rep1_33	-1.92515	2.95177	P3	Tumor	Organoid	Conditioned	Epithelial
P3_C_O2m_rep1_34	-2.35974	8.25347	P3	Tumor	Organoid	Conditioned	Epithelial
P3_C_O2m_rep1_35	-0.246367	4.46295	P3	Tumor	Organoid	Conditioned	Epithelial
P3_C_O2m_rep1_36	-1.28336	4.74447	P3	Tumor	Organoid	Conditioned	Epithelial
P3_C_O2m_rep1_37	-3.98145	5.89302	P3	Tumor	Organoid	Conditioned	Epithelial
P3_C_O2m_rep1_38	-1.13185	4.36214	P3	Tumor	Organoid	Conditioned	Epithelial
P3_C_O2m_rep1_39	0.717913	5.10833	P3	Tumor	Organoid	Conditioned	Epithelial
P3_C_O2m_rep1_40	-1.3291	4.26311	P3	Tumor	Organoid	Conditioned	Epithelial
P3_C_O2m_rep1_41	0.285607	4.7178	P3	Tumor	Organoid	Conditioned	Epithelial
P3_C_O2m_rep1_44	0.0309736	1.61135	P3	Tumor	Organoid	Conditioned	Epithelial
P3_C_O2m_rep1_45	-0.174956	5.21707	P3	Tumor	Organoid	Conditioned	Epithelial
P3_C_O2m_rep1_46	-0.904003	4.97944	P3	Tumor	Organoid	Conditioned	Epithelial
P3_C_O2m_rep1_47	-0.0615767	4.51303	P3	Tumor	Organoid	Conditioned	Epithelial
P3_C_O2m_rep1_48	-2.03031	4.49079	P3	Tumor	Organoid	Conditioned	Epithelial
P3_C_O2m_rep1_49	2.4709	5.15325	P3	Tumor	Organoid	Conditioned	Epithelial
P3_C_O2m_rep1_50	-0.3451	4.18062	P3	Tumor	Organoid	Conditioned	Epithelial
P3_C_O2m_rep1_51	-0.252985	4.90607	P3	Tumor	Organoid	Conditioned	Epithelial
P3_C_O2m_rep1_52	-0.23326	5.78502	P3	Tumor	Organoid	Conditioned	Epithelial
P3_C_O2m_rep1_53	0.742339	5.02194	P3	Tumor	Organoid	Conditioned	Epithelial
P3_C_O2m_rep1_54	7.03957	-1.77141	P3	Tumor	Organoid	Conditioned	Mesenchymal
P3_C_O2m_rep1_55	2.44398	5.25282	P3	Tumor	Organoid	Conditioned	Epithelial
P3_C_O2m_rep1_56	-0.027606	1.67505	P3	Tumor	Organoid	Conditioned	Epithelial
P3_C_O2m_rep1_57	-0.770835	4.39671	P3	Tumor	Organoid	Conditioned	Epithelial
P3_C_O2m_rep1_58	-3.84516	5.78765	P3	Tumor	Organoid	Conditioned	Epithelial
P3_C_O2m_rep1_59	-1.03333	6.21059	P3	Tumor	Organoid	Conditioned	Epithelial
P3_C_O2m_rep1_60	0.619732	5.25088	P3	Tumor	Organoid	Conditioned	Epithelial
P3_C_O2m_rep1_61	-2.9068	3.07613	P3	Tumor	Organoid	Conditioned	Epithelial
P3_C_O2m_rep1_62	0.280063	4.56077	P3	Tumor	Organoid	Conditioned	Epithelial
P3_C_O2m_rep1_63	-1.14791	3.94694	P3	Tumor	Organoid	Conditioned	Epithelial
P3_C_O2m_rep1_64	-3.9709	6.42533	P3	Tumor	Organoid	Conditioned	Epithelial
P3_C_O2m_rep1_65	-2.25912	6.13165	P3	Tumor	Organoid	Conditioned	Epithelial
P3_C_O2m_rep1_66	-0.708684	4.69291	P3	Tumor	Organoid	Conditioned	Epithelial
P3_C_O2m_rep1_67	-0.457744	4.42437	P3	Tumor	Organoid	Conditioned	Epithelial
P3_C_O2m_rep1_68	0.56429	2.37767	P3	Tumor	Organoid	Conditioned	Epithelial
P3_C_O2m_rep1_69	-0.566088	4.6652	P3	Tumor	Organoid	Conditioned	Epithelial
P3_C_O2m_rep1_70	-0.690241	4.39557	P3	Tumor	Organoid	Conditioned	Epithelial
P3_C_O2m_rep1_71	-0.642721	5.3331	P3	Tumor	Organoid	Conditioned	Epithelial
P3_C_O2m_rep1_72	-0.581558	1.72388	P3	Tumor	Organoid	Conditioned	Epithelial
P3_C_O2m_rep1_73	0.733969	5.79111	P3	Tumor	Organoid	Conditioned	Epithelial
P3_C_O2m_rep1_74	-0.5358	4.63054	P3	Tumor	Organoid	Conditioned	Epithelial
P3_C_O2m_rep1_75	-1.85141	3.32349	P3	Tumor	Organoid	Conditioned	Epithelial
P3_C_O2m_rep1_76	-1.70843	2.44766	P3	Tumor	Organoid	Conditioned	Epithelial
P3_C_O2m_rep1_77	0.638176	4.704	P3	Tumor	Organoid	Conditioned	Epithelial
P3_C_O2m_rep1_78	0.880713	5.17772	P3	Tumor	Organoid	Conditioned	Epithelial
P3_C_O2m_rep1_79	0.0906852	5.30405	P3	Tumor	Organoid	Conditioned	Epithelial
P3_C_O2m_rep1_80	0.518878	5.05682	P3	Tumor	Organoid	Conditioned	Epithelial
P3_C_O2m_rep1_81	-0.596118	4.16508	P3	Tumor	Organoid	Conditioned	Epithelial
P3_C_O2m_rep1_82	-0.796078	4.58718	P3	Tumor	Organoid	Conditioned	Epithelial
P3_C_O2m_rep1_83	-1.97794	2.66052	P3	Tumor	Organoid	Conditioned	Epithelial
P3_C_O2m_rep1_84	-1.24154	4.36679	P3	Tumor	Organoid	Conditioned	Epithelial
P3_C_O2m_rep1_85	0.594883	4.85689	P3	Tumor	Organoid	Conditioned	Epithelial
P3_C_O2m_rep1_86	-0.264106	4.5461	P3	Tumor	Organoid	Conditioned	Epithelial
P3_C_O2m_rep1_88	0.535146	5.2117	P3	Tumor	Organoid	Conditioned	Epithelial
P3_C_O2m_rep1_89	-0.199733	5.27929	P3	Tumor	Organoid	Conditioned	Epithelial
P3_C_O2m_rep1_90	-3.48879	6.44015	P3	Tumor	Organoid	Conditioned	Epithelial
P3_C_O2m_rep1_91	-0.804619	3.69543	P3	Tumor	Organoid	Conditioned	Epithelial
P3_C_O2m_rep1_92	0.350656	4.17486	P3	Tumor	Organoid	Conditioned	Epithelial
P3_C_O2m_rep1_93	-0.31567	4.1785	P3	Tumor	Organoid	Conditioned	Epithelial
P3_C_O2m_rep1_94	-0.429117	4.96587	P3	Tumor	Organoid	Conditioned	Epithelial
P3_C_O2m_rep1_95	-3.31889	7.68255	P3	Tumor	Organoid	Conditioned	Epithelial
P3_C_O2m_rep1_96	-0.808733	6.26789	P3	Tumor	Organoid	Conditioned	Epithelial
P3_C_O2m_rep2_1	-4.03313	7.38436	P3	Tumor	Organoid	Conditioned	Epithelial
P3_C_O2m_rep2_2	-0.49593	4.32585	P3	Tumor	Organoid	Conditioned	Epithelial
P3_C_O2m_rep2_3	-0.10521	4.41498	P3	Tumor	Organoid	Conditioned	Epithelial
P3_C_O2m_rep2_4	-3.18641	6.69571	P3	Tumor	Organoid	Conditioned	Epithelial
P3_C_O2m_rep2_5	0.624234	5.18742	P3	Tumor	Organoid	Conditioned	Epithelial
P3_C_O2m_rep2_6	-0.190398	5.42434	P3	Tumor	Organoid	Conditioned	Epithelial
P3_C_O2m_rep2_7	0.314208	5.21622	P3	Tumor	Organoid	Conditioned	Epithelial
P3_C_O2m_rep2_8	-0.527189	1.36906	P3	Tumor	Organoid	Conditioned	Epithelial
P3_C_O2m_rep2_9	0.895418	5.20111	P3	Tumor	Organoid	Conditioned	Epithelial
P3_C_O2m_rep2_10	-0.567316	6.00024	P3	Tumor	Organoid	Conditioned	Epithelial
P3_C_O2m_rep2_11	0.493024	5.60794	P3	Tumor	Organoid	Conditioned	Epithelial
P3_C_O2m_rep2_12	-3.78329	6.48617	P3	Tumor	Organoid	Conditioned	Epithelial
P3_C_O2m_rep2_13	0.615225	5.0313	P3	Tumor	Organoid	Conditioned	Epithelial
P3_C_O2m_rep2_14	-0.214298	5.74998	P3	Tumor	Organoid	Conditioned	Epithelial
P3_C_O2m_rep2_15	-0.179479	5.10126	P3	Tumor	Organoid	Conditioned	Epithelial
P3_C_O2m_rep2_16	-1.01553	4.37197	P3	Tumor	Organoid	Conditioned	Epithelial
P3_C_O2m_rep2_17	-1.16311	5.48198	P3	Tumor	Organoid	Conditioned	Epithelial
P3_C_O2m_rep2_18	-0.979037	4.35981	P3	Tumor	Organoid	Conditioned	Epithelial
P3_C_O2m_rep2_19	-0.337406	4.46142	P3	Tumor	Organoid	Conditioned	Epithelial
P3_C_O2m_rep2_20	0.0791628	5.53213	P3	Tumor	Organoid	Conditioned	Epithelial
P3_C_O2m_rep2_21	-2.34698	7.69126	P3	Tumor	Organoid	Conditioned	Epithelial
P3_C_O2m_rep2_22	-0.398023	1.44658	P3	Tumor	Organoid	Conditioned	Epithelial
P3_C_O2m_rep2_23	1.80886	5.74958	P3	Tumor	Organoid	Conditioned	Epithelial
P3_C_O2m_rep2_24	-0.732779	4.55999	P3	Tumor	Organoid	Conditioned	Epithelial
P3_C_O2m_rep2_25	-2.91826	4.03317	P3	Tumor	Organoid	Conditioned	Epithelial
P3_C_O2m_rep2_26	-0.926722	4.86621	P3	Tumor	Organoid	Conditioned	Epithelial
P3_C_O2m_rep2_27	-0.960655	4.77078	P3	Tumor	Organoid	Conditioned	Epithelial
P3_C_O2m_rep2_28	-3.37519	5.26899	P3	Tumor	Organoid	Conditioned	Epithelial
P3_C_O2m_rep2_29	-0.90983	4.45401	P3	Tumor	Organoid	Conditioned	Epithelial
P3_C_O2m_rep2_30	-0.289839	5.3484	P3	Tumor	Organoid	Conditioned	Epithelial
P3_C_O2m_rep2_31	-1.1128	5.50021	P3	Tumor	Organoid	Conditioned	Epithelial
P3_C_O2m_rep2_32	0.280929	4.78835	P3	Tumor	Organoid	Conditioned	Epithelial
P3_C_O2m_rep2_33	-2.14053	5.52653	P3	Tumor	Organoid	Conditioned	Epithelial
P3_C_O2m_rep2_34	1.78684	5.51651	P3	Tumor	Organoid	Conditioned	Epithelial
P3_C_O2m_rep2_35	-0.812179	5.00711	P3	Tumor	Organoid	Conditioned	Epithelial
P3_C_O2m_rep2_36	-1.20581	4.86562	P3	Tumor	Organoid	Conditioned	Epithelial
P3_C_O2m_rep2_37	-2.43739	4.66499	P3	Tumor	Organoid	Conditioned	Epithelial
P3_C_O2m_rep2_38	-0.909012	4.63507	P3	Tumor	Organoid	Conditioned	Epithelial
P3_C_O2m_rep2_39	-3.32487	7.74569	P3	Tumor	Organoid	Conditioned	Epithelial
P3_C_O2m_rep2_40	-2.54414	5.56982	P3	Tumor	Organoid	Conditioned	Epithelial
P3_C_O2m_rep2_41	0.256896	4.88531	P3	Tumor	Organoid	Conditioned	Epithelial
P3_C_O2m_rep2_42	-0.502646	4.96928	P3	Tumor	Organoid	Conditioned	Epithelial
P3_C_O2m_rep2_43	-1.67361	4.51265	P3	Tumor	Organoid	Conditioned	Epithelial
P3_C_O2m_rep2_44	-1.27818	5.25278	P3	Tumor	Organoid	Conditioned	Epithelial
P3_C_O2m_rep2_45	-3.08212	6.21494	P3	Tumor	Organoid	Conditioned	Epithelial
P3_C_O2m_rep2_46	-0.362029	5.48581	P3	Tumor	Organoid	Conditioned	Epithelial
P3_C_O2m_rep2_47	-2.95941	6.58521	P3	Tumor	Organoid	Conditioned	Epithelial
P3_C_O2m_rep2_48	-0.0222329	1.61414	P3	Tumor	Organoid	Conditioned	Epithelial
P3_C_O2m_rep2_49	-2.67285	4.47044	P3	Tumor	Organoid	Conditioned	Epithelial
P3_C_O2m_rep2_50	0.00467172	5.44305	P3	Tumor	Organoid	Conditioned	Epithelial
P3_C_O2m_rep2_51	-4.04507	7.54142	P3	Tumor	Organoid	Conditioned	Epithelial
P3_C_O2m_rep2_52	-0.932934	4.68905	P3	Tumor	Organoid	Conditioned	Epithelial
P3_C_O2m_rep2_53	0.633564	4.94694	P3	Tumor	Organoid	Conditioned	Epithelial
P3_C_O2m_rep2_54	-0.634627	4.6613	P3	Tumor	Organoid	Conditioned	Epithelial
P3_C_O2m_rep2_55	-3.76201	6.76485	P3	Tumor	Organoid	Conditioned	Epithelial
P3_C_O2m_rep2_56	0.48292	4.97015	P3	Tumor	Organoid	Conditioned	Epithelial
P3_C_O2m_rep2_57	-2.9045	5.43307	P3	Tumor	Organoid	Conditioned	Epithelial
P3_C_O2m_rep2_58	0.209608	5.26118	P3	Tumor	Organoid	Conditioned	Epithelial
P3_C_O2m_rep2_59	-1.38589	4.37548	P3	Tumor	Organoid	Conditioned	Epithelial
P3_C_O2m_rep2_60	-0.0712141	4.67626	P3	Tumor	Organoid	Conditioned	Epithelial
P3_C_O2m_rep2_61	-1.94066	3.17389	P3	Tumor	Organoid	Conditioned	Epithelial
P3_C_O2m_rep2_62	-0.314993	4.46628	P3	Tumor	Organoid	Conditioned	Epithelial
P3_C_O2m_rep2_63	-0.215475	4.4882	P3	Tumor	Organoid	Conditioned	Epithelial
P3_C_O2m_rep2_64	-2.39433	5.36846	P3	Tumor	Organoid	Conditioned	Epithelial
P3_C_O2m_rep2_65	-1.21522	1.63656	P3	Tumor	Organoid	Conditioned	Epithelial
P3_C_O2m_rep2_66	-0.642397	1.50753	P3	Tumor	Organoid	Conditioned	Epithelial
P3_C_O2m_rep2_67	-1.54498	4.34911	P3	Tumor	Organoid	Conditioned	Epithelial
P3_C_O2m_rep2_68	-1.20664	4.56899	P3	Tumor	Organoid	Conditioned	Epithelial
P3_C_O2m_rep2_69	-2.95768	7.58057	P3	Tumor	Organoid	Conditioned	Epithelial
P3_C_O2m_rep2_70	-1.71168	5.64675	P3	Tumor	Organoid	Conditioned	Epithelial
P3_C_O2m_rep2_71	-0.0385361	5.6767	P3	Tumor	Organoid	Conditioned	Epithelial
P3_C_O2m_rep2_72	-0.426444	5.87253	P3	Tumor	Organoid	Conditioned	Epithelial
P3_C_O2m_rep2_73	-2.22857	7.90602	P3	Tumor	Organoid	Conditioned	Epithelial
P3_C_O2m_rep2_74	-0.997332	4.52699	P3	Tumor	Organoid	Conditioned	Epithelial
P3_C_O2m_rep2_75	-4.29105	6.96356	P3	Tumor	Organoid	Conditioned	Epithelial
P3_C_O2m_rep2_76	0.584747	4.93161	P3	Tumor	Organoid	Conditioned	Epithelial
P3_C_O2m_rep2_77	-0.240692	5.82803	P3	Tumor	Organoid	Conditioned	Epithelial
P3_C_O2m_rep2_78	0.735996	5.27157	P3	Tumor	Organoid	Conditioned	Epithelial
P3_C_O2m_rep2_79	-1.91626	0.801271	P3	Tumor	Organoid	Conditioned	Epithelial
P3_C_O2m_rep2_80	-0.371103	4.49271	P3	Tumor	Organoid	Conditioned	Epithelial
P3_C_O2m_rep2_81	-4.42483	6.67078	P3	Tumor	Organoid	Conditioned	Epithelial
P3_C_O2m_rep2_82	-0.0526243	5.64327	P3	Tumor	Organoid	Conditioned	Epithelial
P3_C_O2m_rep2_83	-0.827596	4.30504	P3	Tumor	Organoid	Conditioned	Epithelial
P3_C_O2m_rep2_84	-0.853304	3.78167	P3	Tumor	Organoid	Conditioned	Epithelial
P3_C_O2m_rep2_85	1.2964	5.43106	P3	Tumor	Organoid	Conditioned	Epithelial
P3_C_O2m_rep2_86	-1.37291	4.23208	P3	Tumor	Organoid	Conditioned	Epithelial
P3_C_O2m_rep2_87	-2.32734	1.93559	P3	Tumor	Organoid	Conditioned	Epithelial
P3_C_O2m_rep2_88	0.496834	5.06743	P3	Tumor	Organoid	Conditioned	Epithelial
P3_C_O2m_rep2_89	0.00328058	4.56746	P3	Tumor	Organoid	Conditioned	Epithelial
P3_C_O2m_rep2_90	-4.16254	6.71776	P3	Tumor	Organoid	Conditioned	Epithelial
P3_C_O2m_rep2_91	-1.29642	4.14165	P3	Tumor	Organoid	Conditioned	Epithelial
P3_C_O2m_rep2_93	-2.95355	7.50079	P3	Tumor	Organoid	Conditioned	Epithelial
P3_C_O2m_rep2_94	-0.788884	4.17496	P3	Tumor	Organoid	Conditioned	Epithelial
P3_C_O2m_rep2_95	-2.69799	4.78326	P3	Tumor	Organoid	Conditioned	Epithelial
P3_C_O2m_rep2_96	-3.57161	6.70343	P3	Tumor	Organoid	Conditioned	Epithelial
P3_N_O2m_rep2_1	-7.9308	3.04013	P3	Normal	Organoid	Conditioned	Epithelial
P3_N_O2m_rep2_2	-7.08296	3.20915	P3	Normal	Organoid	Conditioned	Epithelial
P3_N_O2m_rep2_3	-7.94672	2.8187	P3	Normal	Organoid	Conditioned	Epithelial
P3_N_O2m_rep2_4	-7.99436	2.57305	P3	Normal	Organoid	Conditioned	Epithelial
P3_N_O2m_rep2_5	-6.75006	3.59438	P3	Normal	Organoid	Conditioned	Epithelial
P3_N_O2m_rep2_6	-7.11516	3.55812	P3	Normal	Organoid	Conditioned	Epithelial
P3_N_O2m_rep2_7	-6.68452	3.47504	P3	Normal	Organoid	Conditioned	Epithelial
P3_N_O2m_rep2_8	-7.13335	3.47024	P3	Normal	Organoid	Conditioned	Epithelial
P3_N_O2m_rep2_9	-7.94039	1.67983	P3	Normal	Organoid	Conditioned	Epithelial
P3_N_O2m_rep2_10	-7.74738	2.30916	P3	Normal	Organoid	Conditioned	Epithelial
P3_N_O2m_rep2_11	-7.95879	2.0749	P3	Normal	Organoid	Conditioned	Epithelial
P3_N_O2m_rep2_12	-7.50414	1.5075	P3	Normal	Organoid	Conditioned	Epithelial
P3_N_O2m_rep2_13	-7.54794	3.35702	P3	Normal	Organoid	Conditioned	Epithelial
P3_N_O2m_rep2_14	-7.73983	1.68251	P3	Normal	Organoid	Conditioned	Epithelial
P3_N_O2m_rep2_15	-6.15649	2.24794	P3	Normal	Organoid	Conditioned	Epithelial
P3_N_O2m_rep2_16	-6.87801	3.60124	P3	Normal	Organoid	Conditioned	Epithelial
P3_N_O2m_rep2_17	-6.46446	2.53026	P3	Normal	Organoid	Conditioned	Epithelial
P3_N_O2m_rep2_18	-7.76749	2.90766	P3	Normal	Organoid	Conditioned	Epithelial
P3_N_O2m_rep2_19	-7.70164	2.54987	P3	Normal	Organoid	Conditioned	Epithelial
P3_N_O2m_rep2_20	-7.86333	2.87921	P3	Normal	Organoid	Conditioned	Epithelial
P3_N_O2m_rep2_21	-7.52589	3.20276	P3	Normal	Organoid	Conditioned	Epithelial
P3_N_O2m_rep2_22	-7.69361	2.73723	P3	Normal	Organoid	Conditioned	Epithelial
P3_N_O2m_rep2_23	-6.57514	3.44792	P3	Normal	Organoid	Conditioned	Epithelial
P3_N_O2m_rep2_25	-7.99039	2.51955	P3	Normal	Organoid	Conditioned	Epithelial
P3_N_O2m_rep2_26	-7.76806	1.63983	P3	Normal	Organoid	Conditioned	Epithelial
P3_N_O2m_rep2_27	-7.7032	2.79433	P3	Normal	Organoid	Conditioned	Epithelial
P3_N_O2m_rep2_28	-6.15526	2.44243	P3	Normal	Organoid	Conditioned	Epithelial
P3_N_O2m_rep2_29	-7.8467	2.68971	P3	Normal	Organoid	Conditioned	Epithelial
P3_N_O2m_rep2_30	-7.66613	2.79803	P3	Normal	Organoid	Conditioned	Epithelial
P3_N_O2m_rep2_31	-7.4007	3.11995	P3	Normal	Organoid	Conditioned	Epithelial
P3_N_O2m_rep2_32	-7.57547	3.05943	P3	Normal	Organoid	Conditioned	Epithelial
P3_N_O2m_rep2_33	-7.04142	3.47339	P3	Normal	Organoid	Conditioned	Epithelial
P3_N_O2m_rep2_34	-6.98003	3.64621	P3	Normal	Organoid	Conditioned	Epithelial
P3_N_O2m_rep2_35	-8.07168	2.14904	P3	Normal	Organoid	Conditioned	Epithelial
P3_N_O2m_rep2_36	-6.15192	1.46939	P3	Normal	Organoid	Conditioned	Epithelial
P3_N_O2m_rep2_37	-7.91096	2.55246	P3	Normal	Organoid	Conditioned	Epithelial
P3_N_O2m_rep2_39	-7.4259	2.94006	P3	Normal	Organoid	Conditioned	Epithelial
P3_N_O2m_rep2_40	-7.87575	1.7789	P3	Normal	Organoid	Conditioned	Epithelial
P3_N_O2m_rep2_41	-7.33698	3.17566	P3	Normal	Organoid	Conditioned	Epithelial
P3_N_O2m_rep2_42	-7.25384	3.05045	P3	Normal	Organoid	Conditioned	Epithelial
P3_N_O2m_rep2_43	-7.7695	2.57219	P3	Normal	Organoid	Conditioned	Epithelial
P3_N_O2m_rep2_44	-7.27012	2.67328	P3	Normal	Organoid	Conditioned	Epithelial
P3_N_O2m_rep2_45	-8.00093	1.80906	P3	Normal	Organoid	Conditioned	Epithelial
P3_N_O2m_rep2_46	-6.82289	3.31828	P3	Normal	Organoid	Conditioned	Epithelial
P3_N_O2m_rep2_47	-7.97393	2.391	P3	Normal	Organoid	Conditioned	Epithelial
P3_N_O2m_rep2_48	-7.73364	2.87114	P3	Normal	Organoid	Conditioned	Epithelial
P3_N_O2m_rep2_49	-7.97092	1.59535	P3	Normal	Organoid	Conditioned	Epithelial
P3_N_O2m_rep2_50	-7.2823	3.03611	P3	Normal	Organoid	Conditioned	Epithelial
P3_N_O2m_rep2_51	-7.83468	2.80477	P3	Normal	Organoid	Conditioned	Epithelial
P3_N_O2m_rep2_52	-7.83685	1.64055	P3	Normal	Organoid	Conditioned	Epithelial
P3_N_O2m_rep2_53	-6.75925	3.48886	P3	Normal	Organoid	Conditioned	Epithelial
P3_N_O2m_rep2_54	-7.96918	2.29256	P3	Normal	Organoid	Conditioned	Epithelial
P3_N_O2m_rep2_55	-7.20739	3.0121	P3	Normal	Organoid	Conditioned	Epithelial
P3_N_O2m_rep2_56	-7.42969	3.21585	P3	Normal	Organoid	Conditioned	Epithelial
P3_N_O2m_rep2_57	-8.11072	2.549	P3	Normal	Organoid	Conditioned	Epithelial
P3_N_O2m_rep2_58	-7.99743	2.81656	P3	Normal	Organoid	Conditioned	Epithelial
P3_N_O2m_rep2_59	-7.81855	2.41918	P3	Normal	Organoid	Conditioned	Epithelial
P3_N_O2m_rep2_60	-7.67523	1.69461	P3	Normal	Organoid	Conditioned	Epithelial
P3_N_O2m_rep2_61	-7.96519	2.75703	P3	Normal	Organoid	Conditioned	Epithelial
P3_N_O2m_rep2_62	-7.48259	1.9304	P3	Normal	Organoid	Conditioned	Epithelial
P3_N_O2m_rep2_63	-8.06942	2.41028	P3	Normal	Organoid	Conditioned	Epithelial
P3_N_O2m_rep2_64	-8.05739	2.74945	P3	Normal	Organoid	Conditioned	Epithelial
P3_N_O2m_rep2_65	-7.59444	2.9457	P3	Normal	Organoid	Conditioned	Epithelial
P3_N_O2m_rep2_66	-7.49937	2.83652	P3	Normal	Organoid	Conditioned	Epithelial
P3_N_O2m_rep2_67	-7.83201	1.84384	P3	Normal	Organoid	Conditioned	Epithelial
P3_N_O2m_rep2_68	-7.86719	2.4923	P3	Normal	Organoid	Conditioned	Epithelial
P3_N_O2m_rep2_69	-7.05967	3.52965	P3	Normal	Organoid	Conditioned	Epithelial
P3_N_O2m_rep2_70	-7.94035	2.75325	P3	Normal	Organoid	Conditioned	Epithelial
P3_N_O2m_rep2_71	-7.11793	3.03423	P3	Normal	Organoid	Conditioned	Epithelial
P3_N_O2m_rep2_72	-7.3841	3.30181	P3	Normal	Organoid	Conditioned	Epithelial
P3_N_O2m_rep2_73	-7.37778	3.2893	P3	Normal	Organoid	Conditioned	Epithelial
P3_N_O2m_rep2_74	-7.55336	2.91556	P3	Normal	Organoid	Conditioned	Epithelial
P3_N_O2m_rep2_75	-7.80741	2.96539	P3	Normal	Organoid	Conditioned	Epithelial
P3_N_O2m_rep2_76	-6.75913	3.48049	P3	Normal	Organoid	Conditioned	Epithelial
P3_N_O2m_rep2_77	-7.2911	3.28803	P3	Normal	Organoid	Conditioned	Epithelial
P3_N_O2m_rep2_78	-7.21116	2.9786	P3	Normal	Organoid	Conditioned	Epithelial
P3_N_O2m_rep2_79	-7.95667	2.65505	P3	Normal	Organoid	Conditioned	Epithelial
P3_N_O2m_rep2_80	-7.72756	2.21381	P3	Normal	Organoid	Conditioned	Epithelial
P3_N_O2m_rep2_81	-7.42594	3.27949	P3	Normal	Organoid	Conditioned	Epithelial
P3_N_O2m_rep2_82	-6.77539	3.27611	P3	Normal	Organoid	Conditioned	Epithelial
P3_N_O2m_rep2_83	-6.86815	3.61378	P3	Normal	Organoid	Conditioned	Epithelial
P3_N_O2m_rep2_84	-7.29049	3.19201	P3	Normal	Organoid	Conditioned	Epithelial
P3_N_O2m_rep2_85	1.88331	5.67687	P3	Normal	Organoid	Conditioned	Epithelial
P3_N_O2m_rep2_86	-6.96457	3.4462	P3	Normal	Organoid	Conditioned	Epithelial
P3_N_O2m_rep2_87	-7.73275	2.43431	P3	Normal	Organoid	Conditioned	Epithelial
P3_N_O2m_rep2_88	-7.38519	2.86858	P3	Normal	Organoid	Conditioned	Epithelial
P3_N_O2m_rep2_89	-7.30351	3.06617	P3	Normal	Organoid	Conditioned	Epithelial
P3_N_O2m_rep2_90	-7.08144	3.00025	P3	Normal	Organoid	Conditioned	Epithelial
P3_N_O2m_rep2_91	-5.97856	1.84182	P3	Normal	Organoid	Conditioned	Epithelial
P3_N_O2m_rep2_92	-7.94923	2.96288	P3	Normal	Organoid	Conditioned	Epithelial
P3_N_O2m_rep2_93	-7.15538	3.47883	P3	Normal	Organoid	Conditioned	Epithelial
P3_N_O2m_rep2_94	-7.91832	2.94335	P3	Normal	Organoid	Conditioned	Epithelial
P3_N_O2m_rep2_95	-6.99232	3.53614	P3	Normal	Organoid	Conditioned	Epithelial
P3_N_O2m_rep2_96	-7.08565	3.43527	P3	Normal	Organoid	Conditioned	Epithelial
P3_T_O_rep1_1	-5.56483	-7.22161	P3	Normal	Organoid	Conditioned	Epithelial
P3_T_O_rep1_2	-0.37636	-7.11937	P3	Normal	Organoid	Conditioned	Epithelial
P3_T_O_rep1_3	-5.35759	-8.43979	P3	Normal	Organoid	Conditioned	Epithelial
P3_T_O_rep1_4	6.04078	4.71221	P3	Normal	Organoid	Conditioned	Epithelial
P3_T_O_rep1_5	-5.09818	-8.20988	P3	Normal	Organoid	Conditioned	Epithelial
P3_T_O_rep1_6	-6.62368	-4.55955	P3	Normal	Organoid	Conditioned	Epithelial
P3_T_O_rep1_7	-7.65704	-6.2784	P3	Normal	Organoid	Conditioned	Epithelial
P3_T_O_rep1_8	-0.442291	-4.77357	P3	Normal	Organoid	Conditioned	Epithelial
P3_T_O_rep1_9	-2.97064	-6.50262	P3	Normal	Organoid	Conditioned	Epithelial
P3_T_O_rep1_10	-2.18295	-4.67864	P3	Normal	Organoid	Conditioned	Epithelial
P3_T_O_rep1_11	5.34702	4.7669	P3	Normal	Organoid	Conditioned	Epithelial
P3_T_O_rep1_12	-7.2033	-6.39642	P3	Normal	Organoid	Conditioned	Epithelial
P3_T_O_rep1_13	-5.7055	-5.35806	P3	Normal	Organoid	Conditioned	Epithelial
P3_T_O_rep1_14	-0.190727	-4.86795	P3	Normal	Organoid	Conditioned	Epithelial
P3_T_O_rep1_15	-6.19328	-8.05274	P3	Normal	Organoid	Conditioned	Epithelial
P3_T_O_rep1_16	0.316572	-5.62396	P3	Normal	Organoid	Conditioned	Epithelial
P3_T_O_rep1_17	-5.27947	-8.36254	P3	Normal	Organoid	Conditioned	Epithelial
P3_T_O_rep1_18	-1.0708	-5.4971	P3	Normal	Organoid	Conditioned	Epithelial
P3_T_O_rep1_19	-1.88848	-4.81025	P3	Normal	Organoid	Conditioned	Epithelial
P3_T_O_rep1_20	-0.836328	-5.02876	P3	Normal	Organoid	Conditioned	Epithelial
P3_T_O_rep1_21	-5.034	-8.5409	P3	Normal	Organoid	Conditioned	Epithelial
P3_T_O_rep1_22	0.484759	-5.69826	P3	Normal	Organoid	Conditioned	Epithelial
P3_T_O_rep1_24	1.15172	-6.24027	P3	Normal	Organoid	Conditioned	Epithelial
P3_T_O_rep1_25	-1.47668	-6.52978	P3	Normal	Organoid	Conditioned	Epithelial
P3_T_O_rep1_26	-6.35008	-4.33073	P3	Normal	Organoid	Conditioned	Epithelial
P3_T_O_rep1_27	-5.39935	-5.82077	P3	Normal	Organoid	Conditioned	Epithelial
P3_T_O_rep1_28	-5.52173	-5.81975	P3	Normal	Organoid	Conditioned	Epithelial
P3_T_O_rep1_29	-5.78308	-6.84088	P3	Normal	Organoid	Conditioned	Epithelial
P3_T_O_rep1_30	-4.87076	-7.16901	P3	Normal	Organoid	Conditioned	Epithelial
P3_T_O_rep1_32	-7.45019	-5.91493	P3	Normal	Organoid	Conditioned	Epithelial
P3_T_O_rep1_33	-0.643016	-4.91541	P3	Normal	Organoid	Conditioned	Epithelial
P3_T_O_rep1_34	-1.8219	-4.34723	P3	Normal	Organoid	Conditioned	Epithelial
P3_T_O_rep1_35	-0.951751	-4.81083	P3	Normal	Organoid	Conditioned	Epithelial
P3_T_O_rep1_36	-4.78008	-8.43018	P3	Normal	Organoid	Conditioned	Epithelial
P3_T_O_rep1_37	-1.65683	-6.0919	P3	Normal	Organoid	Conditioned	Epithelial
P3_T_O_rep1_38	-0.0768285	-5.88214	P3	Normal	Organoid	Conditioned	Epithelial
P3_T_O_rep1_39	-0.834356	-4.88487	P3	Normal	Organoid	Conditioned	Epithelial
P3_T_O_rep1_41	-1.39225	-7.29488	P3	Normal	Organoid	Conditioned	Epithelial
P3_T_O_rep1_43	-1.20769	-6.40063	P3	Normal	Organoid	Conditioned	Epithelial
P3_T_O_rep1_44	0.145664	-5.60225	P3	Normal	Organoid	Conditioned	Epithelial
P3_T_O_rep1_45	0.746022	-5.74129	P3	Normal	Organoid	Conditioned	Epithelial
P3_T_O_rep1_46	-2.02128	-6.8194	P3	Normal	Organoid	Conditioned	Epithelial
P3_T_O_rep1_47	-0.475132	-5.80092	P3	Normal	Organoid	Conditioned	Epithelial
P3_T_O_rep1_48	-0.725413	-5.87851	P3	Normal	Organoid	Conditioned	Epithelial
P3_T_O_rep1_49	-6.42286	-4.36846	P3	Normal	Organoid	Conditioned	Epithelial
P3_T_O_rep1_50	-0.774943	-4.82206	P3	Normal	Organoid	Conditioned	Epithelial
P3_T_O_rep1_51	-2.02897	-6.11698	P3	Normal	Organoid	Conditioned	Epithelial
P3_T_O_rep1_52	-5.9796	-5.3733	P3	Normal	Organoid	Conditioned	Epithelial
P3_T_O_rep1_53	-3.94103	-2.22572	P3	Normal	Organoid	Conditioned	Epithelial
P3_T_O_rep1_54	-1.23667	-6.16046	P3	Normal	Organoid	Conditioned	Epithelial
P3_T_O_rep1_57	-1.74936	-6.06373	P3	Normal	Organoid	Conditioned	Epithelial
P3_T_O_rep1_58	-0.743334	-4.78618	P3	Normal	Organoid	Conditioned	Epithelial
P3_T_O_rep1_59	-1.19969	-4.53692	P3	Normal	Organoid	Conditioned	Epithelial
P3_T_O_rep1_60	-1.09567	-5.43672	P3	Normal	Organoid	Conditioned	Epithelial
P3_T_O_rep1_61	-0.763465	-6.2356	P3	Normal	Organoid	Conditioned	Epithelial
P3_T_O_rep1_62	-0.822011	-5.01699	P3	Normal	Organoid	Conditioned	Epithelial
P3_T_O_rep1_63	-0.845648	-5.98881	P3	Normal	Organoid	Conditioned	Epithelial
P3_T_O_rep1_64	-2.09399	-6.51499	P3	Normal	Organoid	Conditioned	Epithelial
P3_T_O_rep1_65	-2.10223	-4.64501	P3	Normal	Organoid	Conditioned	Epithelial
P3_T_O_rep1_66	-0.847026	-4.88701	P3	Normal	Organoid	Conditioned	Epithelial
P3_T_O_rep1_67	-0.712666	-5.05702	P3	Normal	Organoid	Conditioned	Epithelial
P3_T_O_rep1_68	-0.211246	-5.04465	P3	Normal	Organoid	Conditioned	Epithelial
P3_T_O_rep1_69	-1.00309	-6.10388	P3	Normal	Organoid	Conditioned	Epithelial
P3_T_O_rep1_70	-0.28897	-5.25787	P3	Normal	Organoid	Conditioned	Epithelial
P3_T_O_rep1_71	-0.8886	-5.91961	P3	Normal	Organoid	Conditioned	Epithelial
P3_T_O_rep1_72	-0.0236169	-5.27927	P3	Normal	Organoid	Conditioned	Epithelial
P3_T_O_rep1_73	-1.88527	-4.47776	P3	Normal	Organoid	Conditioned	Epithelial
P3_T_O_rep1_74	-0.699949	-5.506	P3	Normal	Organoid	Conditioned	Epithelial
P3_T_O_rep1_75	-3.09322	-6.61897	P3	Normal	Organoid	Conditioned	Epithelial
P3_T_O_rep1_76	-0.927539	-5.13186	P3	Normal	Organoid	Conditioned	Epithelial
P3_T_O_rep1_77	0.58115	-5.7132	P3	Normal	Organoid	Conditioned	Epithelial
P3_T_O_rep1_78	-3.17085	-6.74004	P3	Normal	Organoid	Conditioned	Epithelial
P3_T_O_rep1_79	-0.394488	-5.99412	P3	Normal	Organoid	Conditioned	Epithelial
P3_T_O_rep1_80	-1.89504	-5.42184	P3	Normal	Organoid	Conditioned	Epithelial
P3_T_O_rep1_81	-2.02551	-5.91156	P3	Normal	Organoid	Conditioned	Epithelial
P3_T_O_rep1_82	-0.279816	-5.86968	P3	Normal	Organoid	Conditioned	Epithelial
P3_T_O_rep1_83	0.974638	-6.11555	P3	Normal	Organoid	Conditioned	Epithelial
P3_T_O_rep1_84	-0.488596	-5.95936	P3	Normal	Organoid	Conditioned	Epithelial
P3_T_O_rep1_85	-0.934415	-5.02759	P3	Normal	Organoid	Conditioned	Epithelial
P3_T_O_rep1_86	-0.884507	-6.32829	P3	Normal	Organoid	Conditioned	Epithelial
P3_T_O_rep1_87	-2.08031	-5.6021	P3	Normal	Organoid	Conditioned	Epithelial
P3_T_O_rep1_88	1.39343	-6.9988	P3	Normal	Organoid	Conditioned	Epithelial
P3_T_O_rep1_89	-0.758257	-5.5064	P3	Normal	Organoid	Conditioned	Epithelial
P3_T_O_rep1_90	-0.694987	-5.90946	P3	Normal	Organoid	Conditioned	Epithelial
P3_T_O_rep1_91	-2.07294	-5.72104	P3	Normal	Organoid	Conditioned	Epithelial
P3_T_O_rep1_92	-1.71115	-4.48557	P3	Normal	Organoid	Conditioned	Epithelial
[truncated: 2,446 more rows]
