# Supplementary material for: Systematic evaluation of colorectal cancer organoid system by single-cell RNA-Seq analysis
Source: Genome Biol. 2022 Apr 28;23:106. doi: 10.1186/s13059-022-02673-3 (PMC9047329; doi:10.1186/s13059-022-02673-3)
Supplement: Supplementary file 4 — Additional file 4: Table S3. [file 13059_2022_2673_MOESM4_ESM.xlsx]

## Sheet: in vivo T_N DEGs
Gene	p_val	avg_logFC	pct.1	pct.2	p_val_adj	Type
CA1	2.46937e-172	-3.25524	0.131	0.918	5.44348e-168	Normal Highly expressed
MT1E	3.13995e-140	-2.24483	0.413	0.961	6.9217e-136	Normal Highly expressed
MT1M	7.84722e-139	-3.25727	0.07	0.753	1.72984e-134	Normal Highly expressed
CLCA1	6.94232e-137	-3.09438	0.227	0.91	1.53037e-132	Normal Highly expressed
MT1G	8.06473e-128	-2.18158	0.457	0.94	1.77779e-123	Normal Highly expressed
NXPE4	1.91209e-124	-2.03516	0.299	0.906	4.21502e-120	Normal Highly expressed
CEACAM6	9.08326e-123	1.90662	0.973	0.622	2.00231e-118	Tumor highly expressed
VSIG2	9.28465e-121	-1.76471	0.44	0.953	2.04671e-116	Normal Highly expressed
TM4SF1	3.03108e-115	3.19929	0.838	0.174	6.68171e-111	Tumor highly expressed
TGFBI	1.26554e-111	3.60233	0.753	0.075	2.78975e-107	Tumor highly expressed
MT2A	3.16887e-111	-1.71502	0.664	0.983	6.98545e-107	Normal Highly expressed
MT1H	6.3092e-111	-2.29609	0.099	0.717	1.3908e-106	Normal Highly expressed
C4orf48	9.87079e-109	1.69443	0.944	0.41	2.17592e-104	Tumor highly expressed
MT1F	2.28936e-106	-2.2151	0.217	0.794	5.04666e-102	Normal Highly expressed
TCEA3	2.5089e-106	-1.50173	0.596	0.948	5.53061e-102	Normal Highly expressed
MUC4	1.25736e-102	-1.54158	0.484	0.951	2.77171e-98	Normal Highly expressed
B3GNT7	3.43145e-99	-2.30475	0.208	0.762	7.5643e-95	Normal Highly expressed
CHP2	2.13831e-98	-2.50014	0.187	0.74	4.71369e-94	Normal Highly expressed
ADH1C	3.29802e-95	-2.17134	0.242	0.798	7.27015e-91	Normal Highly expressed
CXCL8	9.07817e-92	3.67889	0.683	0.069	2.00119e-87	Tumor highly expressed
SLC4A4	1.08575e-91	-1.86762	0.277	0.803	2.39344e-87	Normal Highly expressed
IL32	2.227e-91	1.57631	0.952	0.618	4.90921e-87	Tumor highly expressed
TIMP1	4.33816e-91	1.77383	0.851	0.335	9.56304e-87	Tumor highly expressed
HSD11B2	6.09146e-91	-1.68662	0.645	0.964	1.3428e-86	Normal Highly expressed
ANXA1	9.16837e-91	3.00133	0.7	0.101	2.02108e-86	Tumor highly expressed
ISG15	1.97728e-87	2.43472	0.739	0.144	4.35872e-83	Tumor highly expressed
LGALS2	4.94681e-84	-2.11267	0.287	0.788	1.09047e-79	Normal Highly expressed
NXPE1	5.35522e-84	-1.96487	0.169	0.697	1.18051e-79	Normal Highly expressed
HKDC1	2.88597e-83	3.20272	0.588	0.024	6.36184e-79	Tumor highly expressed
DPEP1	1.6408e-79	3.97188	0.569	0.024	3.61697e-75	Tumor highly expressed
FXYD5	1.39536e-74	2.97688	0.595	0.067	3.07593e-70	Tumor highly expressed
PYY	5.48722e-74	-5.19115	0.018	0.418	1.2096e-69	Normal Highly expressed
LGALS1	5.53749e-73	3.70949	0.588	0.067	1.22068e-68	Tumor highly expressed
CLDN8	8.30641e-73	-2.58953	0.042	0.466	1.83107e-68	Normal Highly expressed
PRAP1	8.36493e-73	2.23879	0.771	0.3	1.84397e-68	Tumor highly expressed
PMEPA1	1.08898e-72	2.2094	0.73	0.182	2.40054e-68	Tumor highly expressed
MFSD4A	2.82973e-71	-1.86833	0.213	0.693	6.23786e-67	Normal Highly expressed
PHLDA1	9.34201e-71	2.63204	0.668	0.146	2.05935e-66	Tumor highly expressed
CLDN1	1.82193e-70	3.47287	0.506	0.011	4.01627e-66	Tumor highly expressed
SCN9A	2.33006e-69	-2.89087	0.03	0.425	5.13638e-65	Normal Highly expressed
EVADR	6.02001e-67	3.32375	0.632	0.139	1.32705e-62	Tumor highly expressed
UGT2A3	5.35547e-66	-1.92963	0.144	0.59	1.18056e-61	Normal Highly expressed
PLA2G16	2.68713e-65	2.97916	0.521	0.041	5.9235e-61	Tumor highly expressed
ST6GALNAC6	2.69697e-64	-1.52758	0.369	0.773	5.94519e-60	Normal Highly expressed
IFITM1	1.49255e-63	1.89764	0.857	0.605	3.29018e-59	Tumor highly expressed
KRT23	1.50104e-63	4.06737	0.482	0.024	3.3089e-59	Tumor highly expressed
AZGP1	1.10592e-62	2.81145	0.506	0.039	2.43789e-58	Tumor highly expressed
RARRES2	1.33932e-62	-2.76506	0.242	0.648	2.9524e-58	Normal Highly expressed
IFI6	1.19504e-61	2.21519	0.653	0.172	2.63435e-57	Tumor highly expressed
BMP4	2.72589e-61	3.14402	0.494	0.036	6.00894e-57	Tumor highly expressed
BEST2	9.13747e-61	-2.41415	0.065	0.461	2.01426e-56	Normal Highly expressed
TNFRSF12A	1.38863e-60	2.10487	0.682	0.253	3.06109e-56	Tumor highly expressed
EDIL3	2.85067e-60	-2.69836	0.017	0.354	6.28402e-56	Normal Highly expressed
SERPINB5	1.00796e-57	2.71261	0.496	0.052	2.22194e-53	Tumor highly expressed
SI	1.30483e-57	-1.94346	0.132	0.541	2.87636e-53	Normal Highly expressed
DDIT4	1.50753e-57	1.83555	0.79	0.388	3.3232e-53	Tumor highly expressed
SERPINE2	1.85378e-56	2.82969	0.504	0.064	4.08648e-52	Tumor highly expressed
LY6E	6.34398e-56	2.89841	0.469	0.039	1.39847e-51	Tumor highly expressed
S100A4	8.37238e-56	2.45723	0.656	0.217	1.84561e-51	Tumor highly expressed
UBD	8.96731e-56	2.77994	0.542	0.103	1.97675e-51	Tumor highly expressed
PRSS23	1.62555e-55	1.66969	0.687	0.23	3.58335e-51	Tumor highly expressed
TESC	4.16303e-55	2.63297	0.494	0.06	9.17697e-51	Tumor highly expressed
LYZ	5.4668e-55	2.02212	0.791	0.423	1.2051e-50	Tumor highly expressed
MYEOV	5.95579e-55	2.4541	0.447	0.028	1.31289e-50	Tumor highly expressed
GCG	8.22538e-55	-5.19359	0.003	0.292	1.8132e-50	Normal Highly expressed
CXCL2	1.08966e-54	1.91234	0.787	0.371	2.40206e-50	Tumor highly expressed
PLAUR	2.44789e-54	2.02913	0.669	0.225	5.39612e-50	Tumor highly expressed
TUBB3	8.31508e-54	2.99102	0.442	0.026	1.83298e-49	Tumor highly expressed
EMP1	1.74975e-53	2.69154	0.517	0.086	3.85715e-49	Tumor highly expressed
PIGZ	1.98395e-53	-1.55388	0.277	0.67	4.37341e-49	Normal Highly expressed
TGM2	3.33699e-53	3.64572	0.409	0.011	7.35606e-49	Tumor highly expressed
CDC25B	6.00648e-53	1.67303	0.613	0.159	1.32407e-48	Tumor highly expressed
IL1R2	7.30531e-53	-1.64085	0.3	0.685	1.61038e-48	Normal Highly expressed
ZAK	1.44471e-52	1.68822	0.61	0.163	3.18471e-48	Tumor highly expressed
SCD	1.64616e-52	1.72973	0.77	0.382	3.6288e-48	Tumor highly expressed
SPON1	7.69476e-52	-1.92561	0.144	0.517	1.69623e-47	Normal Highly expressed
IGLL5	7.72207e-52	3.26331	0.427	0.024	1.70225e-47	Tumor highly expressed
CD177	1.84765e-51	-2.91117	0.044	0.369	4.07296e-47	Normal Highly expressed
KRT7	3.88575e-51	3.83269	0.391	0.006	8.56575e-47	Tumor highly expressed
SULT2B1	5.66215e-51	2.25517	0.464	0.049	1.24817e-46	Tumor highly expressed
HEPACAM2	3.1059e-50	-2.26603	0.161	0.552	6.84666e-46	Normal Highly expressed
CPM	3.92628e-50	-1.52639	0.292	0.65	8.65508e-46	Normal Highly expressed
UCA1	8.61238e-50	3.3394	0.431	0.039	1.89851e-45	Tumor highly expressed
CXCL3	1.01078e-48	1.61259	0.762	0.363	2.22815e-44	Tumor highly expressed
SLC2A1	3.7449e-48	1.74325	0.735	0.399	8.25527e-44	Tumor highly expressed
LINC00152	4.03089e-48	2.55024	0.436	0.045	8.88569e-44	Tumor highly expressed
TRPM2	4.03942e-47	3.17864	0.358	0.002	8.90451e-43	Tumor highly expressed
CXCL1	1.43728e-46	2.17789	0.601	0.195	3.16834e-42	Tumor highly expressed
TSPAN7	3.64515e-46	-1.72373	0.201	0.552	8.03538e-42	Normal Highly expressed
MMP7	8.73413e-46	5.10374	0.373	0.017	1.92535e-41	Tumor highly expressed
REG1A	1.12843e-45	4.62277	0.388	0.026	2.48752e-41	Tumor highly expressed
SCNN1B	1.69889e-45	-1.93549	0.09	0.423	3.74504e-41	Normal Highly expressed
TRIM29	4.43533e-45	2.27294	0.413	0.039	9.77725e-41	Tumor highly expressed
TMEM265	7.92987e-45	1.6063	0.629	0.225	1.74806e-40	Tumor highly expressed
AHNAK2	1.63187e-44	3.79429	0.358	0.013	3.59729e-40	Tumor highly expressed
MS4A12	2.32506e-44	-1.81928	0.118	0.474	5.12535e-40	Normal Highly expressed
PITX1	2.81216e-44	3.13318	0.355	0.011	6.19913e-40	Tumor highly expressed
GPRC5A	1.45385e-43	1.78081	0.764	0.476	3.20486e-39	Tumor highly expressed
SLC28A2	1.96737e-43	-1.60434	0.153	0.498	4.33687e-39	Normal Highly expressed
ELOVL5	2.54377e-43	1.61267	0.423	0.045	5.60749e-39	Tumor highly expressed
HOXD13	4.06602e-43	-2.64124	0.014	0.266	8.96313e-39	Normal Highly expressed
JCHAIN	7.22895e-43	2.96382	0.418	0.058	1.59355e-38	Tumor highly expressed
PLIN2	7.97425e-43	1.53273	0.745	0.369	1.75784e-38	Tumor highly expressed
CDKN2B-AS1	1.46078e-42	-1.54249	0.158	0.498	3.22015e-38	Normal Highly expressed
DUSP5	2.47963e-42	2.15287	0.444	0.071	5.46609e-38	Tumor highly expressed
CMAHP	3.34335e-42	-1.92082	0.082	0.401	7.37009e-38	Normal Highly expressed
TRIB3	9.16502e-42	2.33195	0.417	0.056	2.02034e-37	Tumor highly expressed
FLNA	2.04949e-41	3.34299	0.403	0.056	4.5179e-37	Tumor highly expressed
KRT80	2.91326e-41	3.11709	0.334	0.009	6.42199e-37	Tumor highly expressed
CDH3	3.42979e-41	2.46911	0.364	0.026	7.56063e-37	Tumor highly expressed
LY6G6D	4.02725e-41	3.49418	0.347	0.017	8.87768e-37	Tumor highly expressed
CA9	5.77532e-41	3.128	0.335	0.011	1.27311e-36	Tumor highly expressed
PTP4A3	9.59243e-41	2.34771	0.37	0.03	2.11456e-36	Tumor highly expressed
FOXQ1	1.92904e-40	2.47852	0.378	0.036	4.25238e-36	Tumor highly expressed
PDLIM7	2.76444e-40	2.02547	0.427	0.069	6.09393e-36	Tumor highly expressed
PROCR	2.85617e-40	2.65144	0.36	0.028	6.29614e-36	Tumor highly expressed
REP15	7.11245e-40	-1.94912	0.186	0.532	1.56787e-35	Normal Highly expressed
ZFAND2A	1.26979e-39	1.65621	0.745	0.376	2.79912e-35	Tumor highly expressed
FER1L4	1.45175e-39	2.85566	0.335	0.015	3.20024e-35	Tumor highly expressed
TNFAIP3	1.53894e-39	1.58317	0.581	0.189	3.39244e-35	Tumor highly expressed
SLCO1B3	1.80193e-39	3.64135	0.317	0.006	3.97218e-35	Tumor highly expressed
ETV4	7.80072e-39	2.40381	0.345	0.024	1.71959e-34	Tumor highly expressed
FOSL1	2.53324e-38	1.87405	0.416	0.067	5.58428e-34	Tumor highly expressed
DUSP4	2.93857e-37	2.20468	0.378	0.052	6.47778e-33	Tumor highly expressed
BAMBI	3.15966e-37	2.16503	0.4	0.064	6.96516e-33	Tumor highly expressed
KLK10	4.31469e-37	3.89205	0.304	0.009	9.5113e-33	Tumor highly expressed
RHOD	6.16743e-37	2.55138	0.365	0.045	1.35955e-32	Tumor highly expressed
CCDC85B	6.57434e-37	1.52383	0.509	0.15	1.44925e-32	Tumor highly expressed
SLC6A20	6.80674e-37	3.08028	0.299	0.006	1.50048e-32	Tumor highly expressed
GK	8.74613e-37	1.67135	0.538	0.167	1.928e-32	Tumor highly expressed
HLA-G	1.45046e-36	-2.58081	0.053	0.309	3.19738e-32	Normal Highly expressed
DHRS11	1.57024e-36	-1.56922	0.274	0.584	3.46144e-32	Normal Highly expressed
ARID3A	1.59423e-36	3.04315	0.344	0.034	3.51431e-32	Tumor highly expressed
INPP5D	5.00855e-36	2.34536	0.319	0.019	1.10408e-31	Tumor highly expressed
SMOX	6.58438e-36	2.08215	0.331	0.026	1.45146e-31	Tumor highly expressed
FABP6	1.70755e-35	3.43271	0.282	0.002	3.76413e-31	Tumor highly expressed
ASCL2	1.94746e-35	2.18198	0.356	0.045	4.29297e-31	Tumor highly expressed
PDP1	2.42257e-35	1.65724	0.478	0.133	5.34031e-31	Tumor highly expressed
OSBPL3	3.13933e-35	1.76475	0.412	0.075	6.92034e-31	Tumor highly expressed
GLIPR2	3.47838e-35	-1.63114	0.123	0.418	7.66775e-31	Normal Highly expressed
BOK	4.30592e-35	1.80984	0.362	0.045	9.49198e-31	Tumor highly expressed
C10orf10	7.90639e-35	1.67903	0.462	0.118	1.74288e-30	Tumor highly expressed
KRT17	9.04063e-35	4.30139	0.303	0.017	1.99292e-30	Tumor highly expressed
QPCT	2.27256e-34	1.54618	0.494	0.152	5.00964e-30	Tumor highly expressed
EPSTI1	2.29355e-34	1.80166	0.547	0.215	5.05591e-30	Tumor highly expressed
ACE2	3.36795e-34	1.98958	0.391	0.073	7.42431e-30	Tumor highly expressed
CCAT1	6.63084e-34	1.77119	0.378	0.062	1.4617e-29	Tumor highly expressed
IL33	8.6232e-34	2.31014	0.327	0.032	1.9009e-29	Tumor highly expressed
TIMP2	9.65339e-34	1.79112	0.405	0.084	2.12799e-29	Tumor highly expressed
STOM	1.20634e-33	2.34249	0.31	0.024	2.65926e-29	Tumor highly expressed
BST2	2.11898e-33	3.0526	0.318	0.032	4.67107e-29	Tumor highly expressed
MSLN	3.82316e-33	1.59526	0.362	0.056	8.42778e-29	Tumor highly expressed
ARHGAP4	4.32373e-33	1.6982	0.391	0.071	9.53123e-29	Tumor highly expressed
VSNL1	5.58871e-33	1.59267	0.412	0.092	1.23198e-28	Tumor highly expressed
HSPA6	2.27878e-32	2.30444	0.34	0.047	5.02335e-28	Tumor highly expressed
ALOX5	2.56086e-32	2.37722	0.27	0.006	5.64516e-28	Tumor highly expressed
TIMP3	3.84548e-32	3.14879	0.281	0.013	8.47698e-28	Tumor highly expressed
TMC8	8.26292e-32	2.23707	0.329	0.043	1.82148e-27	Tumor highly expressed
SLC39A10	1.17671e-31	1.5205	0.401	0.086	2.59395e-27	Tumor highly expressed
ARHGAP29	2.5575e-31	1.90876	0.314	0.032	5.63776e-27	Tumor highly expressed
LAMA4	2.96534e-31	2.74076	0.269	0.011	6.5368e-27	Tumor highly expressed
C2	4.48794e-31	1.82886	0.351	0.06	9.89322e-27	Tumor highly expressed
DUSP2	6.98408e-31	1.57912	0.496	0.161	1.53957e-26	Tumor highly expressed
TNFAIP2	8.1564e-31	2.48853	0.279	0.017	1.798e-26	Tumor highly expressed
LAMA5	9.13872e-31	2.84847	0.266	0.011	2.01454e-26	Tumor highly expressed
CYP2W1	3.09747e-30	1.60324	0.352	0.064	6.82806e-26	Tumor highly expressed
HILPDA	8.70677e-30	1.68696	0.473	0.157	1.91932e-25	Tumor highly expressed
PTRF	1.30219e-29	1.98504	0.31	0.039	2.87054e-25	Tumor highly expressed
SFXN3	6.98354e-28	1.55839	0.304	0.041	1.53945e-23	Tumor highly expressed
SNTB1	8.7678e-28	1.66417	0.309	0.045	1.93277e-23	Tumor highly expressed
TACSTD2	3.44255e-27	1.84585	0.329	0.06	7.58875e-23	Tumor highly expressed
PRSS22	8.56116e-26	1.93267	0.366	0.094	1.88722e-21	Tumor highly expressed
CDA	1.13563e-25	1.5898	0.445	0.165	2.50339e-21	Tumor highly expressed
SPON2	6.34175e-25	1.87662	0.316	0.062	1.39798e-20	Tumor highly expressed
CMTM7	1.15617e-24	1.53972	0.332	0.075	2.54866e-20	Tumor highly expressed
DUOX2	1.2087e-24	2.14083	0.356	0.094	2.66447e-20	Tumor highly expressed
TNS4	3.24632e-24	1.76122	0.338	0.082	7.15618e-20	Tumor highly expressed

## Sheet: function_of_DEGs
Gene	p_val	avg_logFC	pct.1	pct.2	p_val_adj	Type	CellType	Ref	Function
FABP6	1.70755e-35	3.43271	0.282	0.002	3.76413e-31	Tumor highly expressed	-	Fatty acid binding protein 6 is overexpressed in colorectal cancer	promote early carcinogenesis.
PLA2G16	2.68713e-65	2.97916	0.521	0.041	5.9235e-61	Tumor highly expressed	-	Targeting PLA2G16, a lipid metabolism gene, by Ginsenoside Compound K to suppress the malignant progression of colorectal cancer.	promote tumor progression
FLNA	2.04949e-41	3.34299	0.403	0.056	4.5179e-37	Tumor highly expressed	-	Common and mutation specific phenotypes of KRAS and BRAF mutations in colorectal cancer cells revealed by integrative -omics analysis	promote tumor progression,KRAS mutaion highly expressed
AHNAK2	1.63187e-44	3.79429	0.358	0.013	3.59729e-40	Tumor highly expressed	-	Common and mutation specific phenotypes of KRAS and BRAF mutations in colorectal cancer cells revealed by integrative -omics analysis	promote tumor progression,KRAS mutaion highly expressed
TRIM29	4.43533e-45	2.27294	0.413	0.039	9.77725e-41	Tumor highly expressed	-	TRIM29 facilitates the epithelial-to-mesenchymal transition and the progression of colorectal cancer via the activation of the Wnt/β-catenin signaling pathway	facilitates the epithelial-to-mesenchymal transition
SERPINE2	1.85378e-56	2.82969	0.504	0.064	4.08648e-52	Tumor highly expressed	-	The serine protease inhibitor serpinE2 is a novel target of ERK signaling involved in human colorectal tumorigenesis.	promote tumor progression
TIMP1	4.33816e-91	1.77383	0.851	0.335	9.56304e-87	Tumor highly expressed	-	TIMP1 is a prognostic marker for the progression and metastasis of colon cancer through FAK-PI3K/AKT and MAPK pathway.	promote tumor progression
TIMP3	3.84548e-32	3.14879	0.281	0.013	8.47698e-28	Tumor highly expressed	-	TIMP3 expression associates with prognosis in colorectal cancer and its novel arylsulfonamide inducer, MPT0B390, inhibits tumor growth, metastasis and angiogenesis.	promote tumor progression
IFITM1	1.49255e-63	1.89764	0.857	0.605	3.29018e-59	Tumor highly expressed	-	IFITM1 promotes the metastasis of human colorectal cancer via CAV-1	promotes tumor metastasis
TNS4	3.24632e-24	1.76122	0.338	0.082	7.15618e-20	Tumor highly expressed	-	PRMT1-mediated H4R3me2a recruits SMARCA4 to promote colorectal cancer progression by enhancing EGFR signaling	promote tumor progression
PHLDA1	9.34201e-71	2.63204	0.668	0.146	2.05935e-66	Tumor highly expressed	-	Colorectal Cancer Stem Cell States Uncovered by Simultaneous Single-Cell Analysis of Transcriptome and Telomeres	promote tumor progression
TACSTD2	3.44255e-27	1.84585	0.329	0.06	7.58875e-23	Tumor highly expressed	-	Clinical significance of TROP2 expression in colorectal cancer	promote tumor progression, correlates with poor prognosis
TESC	4.16303e-55	2.63297	0.494	0.06	9.17697e-51	Tumor highly expressed	-	Expression Profile and Prognostic Value of Wnt Signaling Pathway Molecules in Colorectal Cancer	promote tumor progression, correlates with poor prognosis
CXCL1	1.43728e-46	2.17789	0.601	0.195	3.16834e-42	Tumor highly expressed	-	CXCL1 Is Critical for Premetastatic Niche Formation and Metastasis in Colorectal Cancer.	promotes tumor metastasis
LAMA5	9.13872e-31	2.84847	0.266	0.011	2.01454e-26	Tumor highly expressed	-	BCAM and LAMA5 Mediate the Recognition between Tumor Cells and the Endothelium in the Metastatic Spreading of KRAS-Mutant Colorectal Cancer	promotes tumor metastasis
MMP7	8.73413e-46	5.10374	0.373	0.017	1.92535e-41	Tumor highly expressed	-	Gab2 facilitates epithelial-to-mesenchymal transition via the MEK/ERK/MMP signaling in colorectal cancer.	promotes tumor metastasis
TGFBI	1.26554e-111	3.60233	0.753	0.075	2.78975e-107	Tumor highly expressed	-	Metastatic colorectal cancer cells maintain the TGFbeta program and use TGFBI to fuel angiogenesis.	promotes tumor metastasis
ANXA1	9.16837e-91	3.00133	0.7	0.101	2.02108e-86	Tumor highly expressed	-	Association of inflammation-related and microRNA gene expression with cancer-specific mortality of colon adenocarcinoma/Annexin 1 induced by anti-inflammatory drugs binds to NF-kappaB and inhibits its activation: anticancer effects in vitro and in vivo	promote tumor progression
DUOX2	1.2087e-24	2.14083	0.356	0.094	2.66447e-20	Tumor highly expressed	-	Epithelial TLR4 Signaling Activates DUOX2 to Induce Microbiota-Driven Tumorigenesis	promote tumor progression
LINC00152	4.03089e-48	2.55024	0.436	0.045	8.88569e-44	Tumor highly expressed	-	Targeting YAP1/LINC00152/FSCN1 Signaling Axis Prevents the Progression of Colorectal Cancer	promote tumor progression
S100A4	8.37238e-56	2.45723	0.656	0.217	1.84561e-51	Tumor highly expressed	-	LIM and SH3 protein 1 induces TGFbeta-mediated epithelial-mesenchymal transition in human colorectal cancer by regulating S100A4 expression.	promotes tumor metastasis
BMP4	2.72589e-61	3.14402	0.494	0.036	6.00894e-57	Tumor highly expressed	-	Oncogenic beta-catenin is required for bone morphogenetic protein 4 expression in human cancer cells	promote tumor progression
CEACAM6	9.08326e-123	1.90662	0.973	0.622	2.00231e-118	Tumor highly expressed	-	CD151 promotes Colorectal Cancer progression by a crosstalk involving CEACAM6, LGR5 and Wnt signaling via TGFbeta1.	promote tumor progression
BAMBI	3.15966e-37	2.16503	0.4	0.064	6.96516e-33	Tumor highly expressed	-	Colorectal Cancer Stem Cell States Uncovered by Simultaneous Single-Cell Analysis of Transcriptome and Telomeres	promote tumor progression
SCD	1.64616e-52	1.72973	0.77	0.382	3.6288e-48	Tumor highly expressed	-	Loss of mitochondrial aconitase promotes colorectal cancer progression via SCD1-mediated lipid remodeling	promote tumor progression
CLCA1	6.94232e-137	-3.09438	0.227	0.91	1.53037e-132	Normal Highly expressed	Goblet	Cells of the human intestinal tract mapped across space and time	-
PYY	5.48722e-74	-5.19115	0.018	0.418	1.2096e-69	Normal Highly expressed	Enteroendocrine	A single-cell survey of the small intestinal epithelium	-
GCG	8.22538e-55	-5.19359	0.003	0.292	1.8132e-50	Normal Highly expressed	Enteroendocrine	A single-cell survey of the small intestinal epithelium	-
CA1	2.46937e-172	-3.25524	0.131	0.918	5.44348e-168	Normal Highly expressed	Enterocyte	Intra- and Inter-cellular Rewiring of the Human Colon during Ulcerative Colitis	-
CLDN8	8.30641e-73	-2.58953	0.042	0.466	1.83107e-68	Normal Highly expressed	Enterocyte	GATA4 and GATA6 regulate intestinal epithelial cytodifferentiation during development	-
SI	1.30483e-57	-1.94346	0.132	0.541	2.87636e-53	Normal Highly expressed	Enterocyte	The enterocyte microvillus is a vesicle-generating organelle	-

## Sheet: celltype_specific_genes
Gene	CellType	Reference
CA1	enterocyte	Intra- and Inter-cellular Rewiring of the Human Colon during Ulcerative Colitis
CA2	enterocyte	The significance of carbonic anhydrase expression in human colorectal cancer
FABP1	enterocyte	A single-cell survey of the small intestinal epithelium
SI	enterocyte	The enterocyte microvillus is a vesicle-generating organelle
MUC2	goblet	A single-cell survey of the small intestinal epithelium
		Reference component analysis of single-cell transcriptomes elucidates cellular heterogeneity in human colorectal tumors
		Cells of the human intestinal tract mapped across space and time
TFF3	goblet	A single-cell survey of the small intestinal epithelium
LGR5	Intestinal_Stem_Cell	A single-cell survey of the small intestinal epithelium
		Adult intestinal stem cells: critical drivers of epithelial homeostasis and regeneration
SOX9	Intestinal_Stem_Cell	Sox9 expression marks a subset of CD24-expressing small intestine epithelial stem cells that form organoids in vitro
OLFM4	Intestinal_Stem_Cell	A single-cell survey of the small intestinal epithelium
		Adult intestinal stem cells: critical drivers of epithelial homeostasis and regeneration
THY1	mesenchamal cell	Ixmyelocel-T for patients with ischaemic heart failure: a prospective randomised double-blind trial.
VIM	mesenchamal cell	Vimentin coordinates fibroblast proliferation and keratinocyte differentiation in wound healing via TGF-β–Slug signaling
PTPRC	immune cell	CD45: A Critical Regulator of Signaling Thresholds in Immune Cells

## Sheet: markers_for_IF
Gene	Cell Type	Reference		Reference Link	Function
EPCAM	Epithelial cells	Ref 1	Expression and function of epithelial cell adhesion molecule EpCAM: where are we after 40 years	https://link.springer.com/article/10.1007/s10555-020-09898-3	EPCAM encodes a carcinoma-associated antigen and is a member of a family that includes at least two type I membrane proteins. This antigen is expressed on most normal epithelial cells and gastrointestinal carcinomas and functions as a homotypic calcium-independent cell adhesion molecule.
CDX2	Intestinal Epithelial cells	Ref 1	Cdx2 regulates endo-lysosomal function and epithelial cell polarity	http://genesdev.cshlp.org/content/24/12/1295.long	CDX2 is a member of the caudal-related homeobox transcription factor gene family. The encoded protein is a major regulator of intestine-specific genes involved in cell growth an differentiation. This protein also plays a role in early embryonic development of the intestinal tract. Aberrant expression of this gene is associated with intestinal inflammation and tumorigenesis. a critical regulator o…
		Ref 2	Colorectal Cancer Liver Metastasis: Evolving Paradigms and Future Directions	https://www.clinicalkey.com/#!/content/playContent/1-s2.0-S2352345X17300115?returnurl=https:%2F%2Flinkinghub.elsevier.com%2Fretrieve%2Fpii%2FS2352345X17300115%3Fshowall%3Dtrue&referrer=https:%2F%2Fpubmed.ncbi.nlm.nih.gov%2F
		Ref 3	CDX2 is an amplified lineage-survival oncogene in colorectal cancer	https://www.pnas.org/doi/10.1073/pnas.1206004109?url_ver=Z39.88-2003&rfr_id=ori:rid:crossref.org&rfr_dat=cr_pub%20%200pubmed
VIL1	Intestinal Epithelial cells	Ref 1	Villin-1 and Gelsolin Regulate Changes in Actin Dynamics That Affect Cell Survival Signaling Pathways and Intestinal Inflammation	https://www.sciencedirect.com/science/article/pii/S0016508517367215?via%3Dihub	VIL1 encodes a member of a family of calcium-regulated actin-binding proteins. This protein represents a dominant part of the brush border cytoskeleton which functions in the capping, severing, and bundling of actin filaments. Epithelial cell-specific Ca(2+)-regulated actin-modifying protein that modulates the reorganization of microvillar actin filaments. Plays a role in the actin nucleation, ac…
		Ref 2	Identification of mRNA markers for molecular staging of lymph nodes in colorectal cancer	https://pubmed.ncbi.nlm.nih.gov/16510433/
