# Supplementary material for: Systematic evaluation of colorectal cancer organoid system by single-cell RNA-Seq analysis
Source: Genome Biol. 2022 Apr 28;23:106. doi: 10.1186/s13059-022-02673-3 (PMC9047329; doi:10.1186/s13059-022-02673-3)
Supplement: Supplementary file 6 — Additional file 6: Table S4. [file 13059_2022_2673_MOESM6_ESM.xlsx]

## Sheet: PBAT
Sample	Total_reads	Reads_After_trim	Uniq_mapping_reads	Mapping_ratio	Conversion_ratio	TotalCpGs(1X)	TotalUnique(1X)	MeanCov(1X)	MethRatio(1X)	MethReadRatio(1X)	TotalCpGs(3X)	TotalUnique(3X)	MeanCov(3X)	MethRatio(3X)	MethReadRatio(3X)	TotalCpGs(5X)	TotalUnique(5X)	MeanCov(5X)	MethRatio(5X)	MethReadRatio(5X)	TotalCpGs(10X)	TotalUnique(10X)	MeanCov(10X)	MethRatio(10X)	MethReadRatio(10X)
P3_B_C_pbat	39377834	38675166	11697978	0.302467	0.995005	8219407	5940205	1.38369	0.596084	0.577297	1450375	398204	3.64229	0.497857	0.474979	296264	40215	7.367	0.382764	0.345459	91777	3197	28.7072	0.237135	0.242414
P3_B_N_pbat	36821796	36137878	14289360	0.395412	0.99456	20791440	13443565	1.54657	0.700379	0.669294	5712774	1565713	3.64867	0.579671	0.561826	1276788	205789	6.20435	0.454296	0.447023	159018	5497	28.9281	0.392869	0.43158
P3_O_C_pbat	40076790	39220050	17491622	0.445987	0.994153	32132993	18482584	1.73856	0.587791	0.564553	12134616	3171687	3.82592	0.521988	0.509158	3622050	589719	6.14199	0.449519	0.445443	354299	19017	18.6306	0.397715	0.437619
P3_O_N_pbat	39658630	38896482	19341345	0.497252	0.994959	33833866	20018972	1.69009	0.711084	0.677682	12047365	3234744	3.72436	0.609496	0.593482	3130411	520964	6.00888	0.501237	0.498532	258256	10593	24.3799	0.492343	0.538361
P5_B_C_pbat	44933332	44148392	22671519	0.51353	0.995212	35846386	20738285	1.72851	0.668374	0.639959	13542368	3570339	3.79302	0.590404	0.573313	3895733	640847	6.07904	0.494633	0.486232	346830	17496	19.8234	0.393591	0.45031
P5_B_N_pbat	65199280	64208462	33732897	0.525365	0.995558	51530334	25458882	2.02406	0.743788	0.695394	25902276	6356313	4.07505	0.650773	0.62231	10101287	1614617	6.25615	0.542218	0.525368	1034020	68958	14.9949	0.373354	0.405089
P5_O_C_pbat	50313172	49466420	24163870	0.48849	0.995041	35332519	19778330	1.78643	0.651604	0.615325	14429899	3686712	3.91403	0.56274	0.53998	4829690	783139	6.16709	0.45665	0.444255	458574	29413	15.5909	0.30646	0.358156
P5_O_N_pbat	54329118	53075344	28099180	0.529421	0.995181	50338694	26161103	1.92418	0.719614	0.686339	23370421	5974635	3.91161	0.646897	0.628339	7800289	1283350	6.07807	0.55868	0.548841	625070	34917	17.9016	0.473478	0.494281
P9_B_N_pbat_1	56192742	45825156	24439738	0.533326	0.996088	39464774	21352668	1.84824	0.727115	0.698822	15975298	4210529	3.79413	0.647594	0.633563	4441987	730248	6.08285	0.554697	0.553132	406723	13912	29.2354	0.564807	0.602855
P9_B_N_pbat_2	86527142	63379930	33408228	0.527111	0.986856	50660075	25060132	2.02154	0.736605	0.710833	24267705	6187803	3.92186	0.677529	0.664557	7994657	1313601	6.08606	0.607312	0.603632	650529	29350	22.1645	0.569042	0.612992
P9_B_T_pbat_1	45249802	31664900	17022981	0.537598	0.996143	27954809	17135302	1.63142	0.656573	0.640144	8487161	2330025	3.64252	0.592122	0.586357	1827268	295235	6.1892	0.520774	0.534439	235697	7451	31.6329	0.660152	0.672563
P9_B_T_pbat_2	36500078	16573876	8149978	0.491736	0.973507	12569635	8352102	1.50497	0.64651	0.638348	2181653	618117	3.52951	0.582922	0.582207	313035	44995	6.95711	0.52872	0.559442	83283	2718	30.6413	0.655093	0.664061
P9_O_N_pbat_1	53283704	42476774	22812714	0.537063	0.996391	36034494	20165430	1.78694	0.72152	0.696239	13521519	3619060	3.7362	0.642238	0.631196	3426459	563793	6.07751	0.556498	0.558925	336627	10439	32.2471	0.620238	0.637192
P9_O_N_pbat_2	63854474	47014898	24644303	0.524181	0.990165	38639935	21057356	1.83499	0.727043	0.703559	15355608	4065841	3.77674	0.658172	0.647858	4151720	683541	6.07384	0.584572	0.585769	384036	12949	29.6576	0.627399	0.649772
P9_O_T_pbat_1	46324930	40564306	22284344	0.549358	0.996596	37212016	20821197	1.78722	0.645473	0.628147	14463682	3824032	3.78231	0.593023	0.58593	4016668	659876	6.087	0.532183	0.538999	382298	16583	23.0536	0.590161	0.65603
P9_O_T_pbat_2	60537226	41881602	22289061	0.532192	0.99072	35577177	19269218	1.84632	0.646366	0.631844	14168822	3720120	3.8087	0.602485	0.59565	4028911	664073	6.06697	0.546688	0.551423	358843	16258	22.0718	0.602906	0.654612

## Sheet: WGS
Sample	Total reads	Mapping ratio	Data type	Region			Sample	Total reads	Mapping ratio	Data type	Region
P1-O-N-DNA-1	13954071	0.9936	scWGS	Normal Organoid			P8_N_B_bDNA_1	13749042	0.9948	bulkWGS	in vivo Normal cells
P1-O-N-DNA-2	10448818	0.9682	scWGS	Normal Organoid			P8-N-O-bDNA-p1	15330696	0.9978	bulkWGS	Normal Organoid
P1-O-N-DNA-3	14527831	0.9958	scWGS	Normal Organoid			P8-N-O-bDNA-p2	15060203	0.9478	bulkWGS	Normal Organoid
P1-O-N-DNA-4	13795238	0.9962	scWGS	Normal Organoid			P8_T_B_bDNA_2	16262126	0.9939	bulkWGS	in vivo Tumor cells
P1-O-N-DNA-5	11596043	0.9873	scWGS	Normal Organoid			P8-T-O-bDNA-p1	14987566	0.9982	bulkWGS	Tumor Organoid
P1-O-N-DNA-6	11531787	0.9945	scWGS	Normal Organoid
P1-O-N-DNA-7	14970023	0.9954	scWGS	Normal Organoid
P1-O-N-DNA-8	15370117	0.9948	scWGS	Normal Organoid
P1-O-N-DNA-9	13227954	0.9954	scWGS	Normal Organoid
P1-O-T-DNA-1	7996059	0.9913	scWGS	Tumor Organoid
P1-O-T-DNA-10	13961072	0.9934	scWGS	Tumor Organoid
P1-O-T-DNA-2	8675528	0.9906	scWGS	Tumor Organoid
P1-O-T-DNA-3	11269727	0.996	scWGS	Tumor Organoid
P1-O-T-DNA-4	13173128	0.9951	scWGS	Tumor Organoid
P1-O-T-DNA-5	11821600	0.9941	scWGS	Tumor Organoid
P1-O-T-DNA-6	12566270	0.9962	scWGS	Tumor Organoid
P1-O-T-DNA-7	13792419	0.9955	scWGS	Tumor Organoid
P1-O-T-DNA-8	15067897	0.996	scWGS	Tumor Organoid
P1-O-T-DNA-9	15571718	0.9922	scWGS	Tumor Organoid
P1-B-N-DNA-1	15872041	0.9942	scWGS	in vivo Normal cells
P1-B-N-DNA-10	24595785	0.995	scWGS	in vivo Normal cells
P1-B-N-DNA-2	13360425	0.9958	scWGS	in vivo Normal cells
P1-B-N-DNA-3	17943350	0.9956	scWGS	in vivo Normal cells
P1-B-N-DNA-4	14391671	0.9874	scWGS	in vivo Normal cells
P1-B-N-DNA-5	8599058	0.9928	scWGS	in vivo Normal cells
P1-B-N-DNA-6	13038826	0.9941	scWGS	in vivo Normal cells
P1-B-N-DNA-7	12440432	0.9945	scWGS	in vivo Normal cells
P1-B-N-DNA-8	14459172	0.9963	scWGS	in vivo Normal cells
P1-B-N-DNA-9	15705949	0.996	scWGS	in vivo Normal cells
P1-B-T-DNA-1	17772214	0.9938	scWGS	in vivo Tumor cells
P1-B-T-DNA-10	15854158	0.9963	scWGS	in vivo Tumor cells
P1-B-T-DNA-2	15118948	0.9872	scWGS	in vivo Tumor cells
P1-B-T-DNA-3	14253844	0.9945	scWGS	in vivo Tumor cells
P1-B-T-DNA-4	9872370	0.9905	scWGS	in vivo Tumor cells
P1-B-T-DNA-5	15304302	0.9874	scWGS	in vivo Tumor cells
P1-B-T-DNA-6	16444006	0.9935	scWGS	in vivo Tumor cells
P1-B-T-DNA-7	15371516	0.983	scWGS	in vivo Tumor cells
P1-B-T-DNA-8	12513138	0.9881	scWGS	in vivo Tumor cells
P1-B-T-DNA-9	14828458	0.9962	scWGS	in vivo Tumor cells
P8-N-O-DNA-1	10241969	0.9943	scWGS	Normal Organoid
P8-N-O-DNA-10	8947606	0.9976	scWGS	Normal Organoid
P8-N-O-DNA-11	11860626	0.9977	scWGS	Normal Organoid
P8-N-O-DNA-12	15694893	0.9986	scWGS	Normal Organoid
P8-N-O-DNA-2	10515426	0.9972	scWGS	Normal Organoid
P8-N-O-DNA-3	16560350	0.9987	scWGS	Normal Organoid
P8-N-O-DNA-4	13256209	0.998	scWGS	Normal Organoid
P8-N-O-DNA-5	14504299	0.9979	scWGS	Normal Organoid
P8-N-O-DNA-6	12662054	0.9962	scWGS	Normal Organoid
P8-N-O-DNA-7	11501962	0.9981	scWGS	Normal Organoid
P8-N-O-DNA-8	34809167	0.9979	scWGS	Normal Organoid
P8-N-O-DNA-9	10435128	0.9941	scWGS	Normal Organoid
P8_N_reDNA_1	12682661	0.9968	scWGS	in vivo Normal cells
P8-N-reDNA-10	15565056	0.9978	scWGS	in vivo Normal cells
P8-N-reDNA-11	22300242	0.9983	scWGS	in vivo Normal cells
P8-N-reDNA-12	18821708	0.9981	scWGS	in vivo Normal cells
P8-N-reDNA-13	18320819	0.9981	scWGS	in vivo Normal cells
P8-N-reDNA-14	14431212	0.9978	scWGS	in vivo Normal cells
P8-N-reDNA-15	22082668	0.9986	scWGS	in vivo Normal cells
P8-N-reDNA-16	13384393	0.9976	scWGS	in vivo Normal cells
P8-N-reDNA-17	12374735	0.9972	scWGS	in vivo Normal cells
P8-N-reDNA-18	12064169	0.9985	scWGS	in vivo Normal cells
P8-N-reDNA-19	14150346	0.9981	scWGS	in vivo Normal cells
P8_N_reDNA_2	12102385	0.9972	scWGS	in vivo Normal cells
P8-N-reDNA-20	15298758	0.9981	scWGS	in vivo Normal cells
P8_N_reDNA_3	11462946	0.9969	scWGS	in vivo Normal cells
P8_N_reDNA_4	9033543	0.9954	scWGS	in vivo Normal cells
P8-N-reDNA-5	21128548	0.9981	scWGS	in vivo Normal cells
P8-N-reDNA-6	14865923	0.9978	scWGS	in vivo Normal cells
P8-N-reDNA-8	13782677	0.9972	scWGS	in vivo Normal cells
P8-N-reDNA-9	18822875	0.9974	scWGS	in vivo Normal cells
P8-T-O-DNA-1	14439219	0.9983	scWGS	Tumor Organoid
P8-T-O-DNA-10	13756917	0.9977	scWGS	Tumor Organoid
P8-T-O-DNA-11	13165796	0.9982	scWGS	Tumor Organoid
P8-T-O-DNA-12	10241581	0.9974	scWGS	Tumor Organoid
P8-T-O-DNA-13	8279463	0.9918	scWGS	Tumor Organoid
P8-T-O-DNA-14	11034140	0.9977	scWGS	Tumor Organoid
P8-T-O-DNA-15	14282655	0.9984	scWGS	Tumor Organoid
P8-T-O-DNA-16	12889820	0.9981	scWGS	Tumor Organoid
P8-T-O-DNA-17	12712996	0.9976	scWGS	Tumor Organoid
P8-T-O-DNA-18	11697190	0.9973	scWGS	Tumor Organoid
P8-T-O-DNA-19	11242831	0.9974	scWGS	Tumor Organoid
P8-T-O-DNA-2	10108602	0.9973	scWGS	Tumor Organoid
P8-T-O-DNA-20	10433377	0.9974	scWGS	Tumor Organoid
P8-T-O-DNA-21	11518601	0.9965	scWGS	Tumor Organoid
P8-T-O-DNA-22	10631988	0.9977	scWGS	Tumor Organoid
P8-T-O-DNA-23	17273180	0.998	scWGS	Tumor Organoid
P8-T-O-DNA-24	13888935	0.9819	scWGS	Tumor Organoid
P8-T-O-DNA-3	10220119	0.998	scWGS	Tumor Organoid
P8-T-O-DNA-4	9223081	0.9978	scWGS	Tumor Organoid
P8-T-O-DNA-5	10005494	0.9979	scWGS	Tumor Organoid
P8-T-O-DNA-6	13540197	0.9976	scWGS	Tumor Organoid
P8-T-O-DNA-7	13629926	0.9972	scWGS	Tumor Organoid
P8-T-O-DNA-8	14757302	0.9984	scWGS	Tumor Organoid
P8-T-O-DNA-9	14444249	0.9973	scWGS	Tumor Organoid
P8_T_reDNA_1	8591031	0.9957	scWGS	in vivo Tumor cells
P8-T-reDNA-10	24806056	0.9977	scWGS	in vivo Tumor cells
P8-T-reDNA-11	24007085	0.9982	scWGS	in vivo Tumor cells
P8-T-reDNA-12	22583914	0.9985	scWGS	in vivo Tumor cells
P8-T-reDNA-13	21760491	0.9979	scWGS	in vivo Tumor cells
P8-T-reDNA-14	21601623	0.9966	scWGS	in vivo Tumor cells
P8-T-reDNA-15	28382348	0.9984	scWGS	in vivo Tumor cells
P8-T-reDNA-16	8996426	0.9982	scWGS	in vivo Tumor cells
P8-T-reDNA-17	14428716	0.9952	scWGS	in vivo Tumor cells
P8-T-reDNA-18	15219513	0.9978	scWGS	in vivo Tumor cells
P8-T-reDNA-19	24171448	0.998	scWGS	in vivo Tumor cells
P8_T_reDNA_2	8076172	0.995	scWGS	in vivo Tumor cells
P8-T-reDNA-20	21980360	0.998	scWGS	in vivo Tumor cells
P8_T_reDNA_3	12232415	0.9969	scWGS	in vivo Tumor cells
P8_T_reDNA_4	12941105	0.9965	scWGS	in vivo Tumor cells
P8-T-reDNA-5	13663035	0.9967	scWGS	in vivo Tumor cells
P8-T-reDNA-6	15143961	0.996	scWGS	in vivo Tumor cells
P8-T-reDNA-7	14963876	0.9983	scWGS	in vivo Tumor cells
P8-T-reDNA-8	12855774	0.9975	scWGS	in vivo Tumor cells
P8-T-reDNA-9	17773410	0.9952	scWGS	in vivo Tumor cells

## Sheet: WES
Sample	Total Reads	Mapping Ratio	Cover_base	Cover_Ratio	Average_Dep	Base_10X	Ratio_10X	Base_20X	Ratio_20X	Base_30X	Ratio_30X
P4_Cancer	98892010	0.9979	60207338	99.5871	50.7154	58579389	97.2961	53929666	89.5732	53929666	89.5732
P4_Normal	124854868	0.9974	60241733	99.644	62.7346	59284969	98.4118	56719802	94.1537	56719802	94.1537
P4_O_Cancer	225141043	0.9974	60277458	99.7031	115.597	59947785	99.4531	59280334	98.3458	59280334	98.3458
P4_O_Normal	215221270	0.9978	60281412	99.7096	110.661	59974018	99.4901	59360188	98.4718	59360188	98.4718
P11_Cancer	63516439	0.9983	58479655	96.7294	71.1632	34817395	59.5376	28518716	48.7669	28518716	48.7669
P11_Normal	51205519	0.9989	60255052	99.666	51.7193	58235757	96.6488	50097669	83.1427	50097669	83.1427
P11_O_Cancer	122354537	0.9956	60289993	99.7238	119.377	60129295	99.7335	59746538	99.0986	59746538	99.0986
P11_O_Normal	100462869	0.9972	60281951	99.7105	96.7339	60058296	99.629	59528508	98.7501	59528508	98.7501
P10_Cancer	36182167	0.9992	60360403	99.8403	37.139	57865835	95.8672	49006256	81.1894	49006256	81.1894
P10_Normal	65301331	0.9989	60402242	99.9095	66.5441	57932934	95.9119	51118537	84.6302	51118537	84.6302
P10_O_Cancer	113873600	0.999	60425009	99.9471	111.699	60196164	99.6213	59745413	98.8753	59745413	98.8753
P10_O_Normal	89975671	0.9983	60417465	99.9347	87.351	60080915	99.443	59266844	98.0955	59266844	98.0955
P3_Cancer	108520563	0.9979	60168300	99.5225	40.6143	56675498	94.1949	47688783	79.259	47688783	79.259
P3_Normal	184536335	0.9984	60250700	99.6588	70.1192	59332023	98.4752	56794316	94.2633	56794316	94.2633
P3_O_Cancer	238666329	0.9975	60265558	99.6834	90.0549	59675036	99.0201	58043629	96.3131	58043629	96.3131
P3_O_Normal	119997153	0.9975	60221129	99.6099	44.9964	58286917	96.7882	52238025	86.7437	52238025	86.7437
